# Supplementary material for: Enhancer activation from transposable elements in extrachromosomal DNA
Source: Nat Cell Biol. 2025 Oct 21;27(11):1914–24. doi: 10.1038/s41556-025-01788-6 (PMC12611757; doi:10.1038/s41556-025-01788-6)
Supplement: Supplementary file 3 — Source Data Fig. 1d and Extended Data Fig. 1a: statistical source data related to Fig. 1d and Extended Data Fig. 1a. Source Data Fig. 1f: statistical source data related to Fig. 1f. Source Data Fig. 5c: statistical source data for Fig. 5c. Source Data Fig. 3 and Extended Data Fig. 3: statistical source data related to Fig. 3 and Extended Data Fig. 3. Source Data Fig. 1f: statistical source data related to Fig. 1f. Source Data Fig. 1d and Extended Data Fig. 1a: statistical source data related to Fig. 1d and Extended Data Fig. 1a. Source Data Extended Data Fig. 5c: statistical source data related to Extended Data Fig. 5c. Source Data Extended Data Fig. 6a,b,c. Statistical source data related to Extended Data Fig. 6. [file 41556_2025_1788_MOESM3_ESM.xlsx]

## Sheet: SourceDataFig1DandEDFig1A
TE Element Overalp
EIE_name	repClass	overlap
EIE_1	SINE	0.428
EIE_1	LINE	0
EIE_1	LTR	0
EIE_2	SINE	0
EIE_2	LINE	0
EIE_2	LTR	0
EIE_3	SINE	0
EIE_3	LINE	1
EIE_3	LTR	0
EIE_4	SINE	0.483
EIE_4	LINE	0.684
EIE_4	LTR	0
EIE_5	SINE	0
EIE_5	LINE	0
EIE_5	LTR	0
EIE_6	SINE	0
EIE_6	LINE	1
EIE_6	LTR	0
EIE_7	SINE	0
EIE_7	LINE	1
EIE_7	LTR	0
EIE_8	SINE	0.315
EIE_8	LINE	0
EIE_8	LTR	0
EIE_9	SINE	0.466
EIE_9	LINE	0
EIE_9	LTR	0
EIE_10	SINE	0
EIE_10	LINE	1
EIE_10	LTR	0
EIE_11	SINE	0.659
EIE_11	LINE	0.535
EIE_11	LTR	0
EIE_12	SINE	0
EIE_12	LINE	0.876
EIE_12	LTR	0
EIE_13	SINE	0
EIE_13	LINE	1
EIE_13	LTR	0
EIE_14	SINE	0
EIE_14	LINE	0.873
EIE_14	LTR	0
EIE_15	SINE	0
EIE_15	LINE	1
EIE_15	LTR	1
EIE_16	SINE	0
EIE_16	LINE	1
EIE_16	LTR	0
EIE_17	SINE	0.002
EIE_17	LINE	0.526
EIE_17	LTR	0
EIE_18	SINE	0.691
EIE_18	LINE	0.005
EIE_18	LTR	0.335
EIE_19	SINE	0
EIE_19	LINE	0.136
EIE_19	LTR	0.249
EIE_20	SINE	0
EIE_20	LINE	1
EIE_20	LTR	0
EIE_21	SINE	0.353
EIE_21	LINE	0
EIE_21	LTR	1
EIE_22	SINE	0
EIE_22	LINE	0
EIE_22	LTR	0
EIE_23	SINE	0.183
EIE_23	LINE	1
EIE_23	LTR	0
EIE_24	SINE	0
EIE_24	LINE	1
EIE_24	LTR	0
EIE_25	SINE	0.054
EIE_25	LINE	0.446
EIE_25	LTR	0
EIE_26	SINE	0.507
EIE_26	LINE	0
EIE_26	LTR	0
EIE_27	SINE	0
EIE_27	LINE	1
EIE_27	LTR	0
EIE_28	SINE	0.206
EIE_28	LINE	0
EIE_28	LTR	0
EIE_29	SINE	0
EIE_29	LINE	0
EIE_29	LTR	0
EIE_30	SINE	0
EIE_30	LINE	1
EIE_30	LTR	0
EIE_31	SINE	0
EIE_31	LINE	1
EIE_31	LTR	0
EIE_32	SINE	0
EIE_32	LINE	1
EIE_32	LTR	0
EIE_33	SINE	0
EIE_33	LINE	1
EIE_33	LTR	0
EIE_34	SINE	0.388
EIE_34	LINE	0.577
EIE_34	LTR	0
EIE_35	SINE	0
EIE_35	LINE	0.682
EIE_35	LTR	0
EIE_36	SINE	0
EIE_36	LINE	1
EIE_36	LTR	0
EIE_37	SINE	0.299
EIE_37	LINE	1
EIE_37	LTR	0
EIE_38	SINE	0.607
EIE_38	LINE	0
EIE_38	LTR	0
EIE_39	SINE	0.568
EIE_39	LINE	1
EIE_39	LTR	0
EIE_40	SINE	0.3
EIE_40	LINE	0.981
EIE_40	LTR	0
EIE_41	SINE	0.298
EIE_41	LINE	0.392
EIE_41	LTR	0
EIE_42	SINE	0.536
EIE_42	LINE	0
EIE_42	LTR	0
EIE_43	SINE	0
EIE_43	LINE	0
EIE_43	LTR	1
EIE_44	SINE	0.222
EIE_44	LINE	0
EIE_44	LTR	0
EIE_45	SINE	0.14
EIE_45	LINE	0
EIE_45	LTR	0
EIE_46	SINE	0
EIE_46	LINE	0
EIE_46	LTR	1
EIE_47	SINE	0
EIE_47	LINE	0.198
EIE_47	LTR	0.653
EIE_48	SINE	0.304
EIE_48	LINE	1
EIE_48	LTR	0
EIE_49	SINE	0
EIE_49	LINE	0.146
EIE_49	LTR	0.409
EIE_50	SINE	0
EIE_50	LINE	0
EIE_50	LTR	0
EIE_51	SINE	0.256
EIE_51	LINE	0
EIE_51	LTR	0
EIE_52	SINE	0.555
EIE_52	LINE	0
EIE_52	LTR	0.613
EIE_53	SINE	0.567
EIE_53	LINE	0.122
EIE_53	LTR	0
EIE_54	SINE	0.248
EIE_54	LINE	0
EIE_54	LTR	0
EIE_55	SINE	0.462
EIE_55	LINE	0
EIE_55	LTR	0
EIE_56	SINE	0.313
EIE_56	LINE	0.497
EIE_56	LTR	0
EIE_57	SINE	0
EIE_57	LINE	0
EIE_57	LTR	0
EIE_58	SINE	0.299
EIE_58	LINE	0
EIE_58	LTR	0
EIE_59	SINE	0.613
EIE_59	LINE	0.641
EIE_59	LTR	0
EIE_60	SINE	0.394
EIE_60	LINE	0
EIE_60	LTR	0
EIE_61	SINE	0.157
EIE_61	LINE	0.107
EIE_61	LTR	0
EIE_62	SINE	0.45
EIE_62	LINE	0.068
EIE_62	LTR	0.538
EIE_63	SINE	0.274
EIE_63	LINE	0
EIE_63	LTR	0
EIE_64	SINE	0.239
EIE_64	LINE	0
EIE_64	LTR	0
EIE_65	SINE	0.311
EIE_65	LINE	0
EIE_65	LTR	0
EIE_66	SINE	0.266
EIE_66	LINE	0.015
EIE_66	LTR	0
EIE_67	SINE	0
EIE_67	LINE	1
EIE_67	LTR	0
EIE_68	SINE	0
EIE_68	LINE	1
EIE_68	LTR	0

## Sheet: SourceDataFig1F
Table 1
EIE_name	ecDNA_read_overlap
EIE_1	12
EIE_10	365
EIE_11	18
EIE_12	2124
EIE_13	7708
EIE_14	3332
EIE_15	5803
EIE_16	2662
EIE_17	14
EIE_18	0
EIE_19	1981
EIE_2	491
EIE_20	168
EIE_21	528
EIE_22	12
EIE_23	21
EIE_24	3
EIE_25	0
EIE_26	732
EIE_27	17
EIE_28	71
EIE_29	0
EIE_3	66
EIE_30	806
EIE_31	2537
EIE_32	53
EIE_33	106
EIE_34	3246
EIE_35	150
EIE_36	1807
EIE_37	634
EIE_38	580
EIE_39	2451
EIE_4	15370
EIE_40	294
EIE_41	160
EIE_42	205
EIE_43	938
EIE_44	1
EIE_45	6
EIE_46	0
EIE_47	19
EIE_48	67
EIE_49	0
EIE_5	1
EIE_50	0
EIE_51	51
EIE_52	397
EIE_53	1302
EIE_54	0
EIE_55	79
EIE_56	2380
EIE_57	0
EIE_58	1720
EIE_59	601
EIE_6	345
EIE_60	436
EIE_61	58
EIE_62	1104
EIE_63	1276
EIE_64	30
EIE_65	106
EIE_66	118
EIE_67	4819
EIE_68	0
EIE_7	1347
EIE_8	187
EIE_9	492

## Sheet: SourceDataFig3andEDFig3 
x_pix	y_pix	z_pix	brightness	zrsquare	zciratio	hyb	cellID	fov
76.7043	36.1203	21	347.835	1	0.0193331	8	1	1
78.8869	40.0801	22.4595	2117.47	1	0.00234966	8	1	1
78.4148	45.3695	23	266.476	1	0.0198016	8	1	1
80.6552	52.1847	25.4723	2631.25	1	0.0016753	8	1	1
81.6868	33.6621	22.4282	2159.81	1	0.00411541	8	1	1
82.674	42.7832	20.5252	750.087	1	0.00150373	8	1	1
83.7391	34.0697	21.5591	1905.18	1	0.00339431	8	1	1
86.4406	15.5476	0.614281	869.59	1	NaN	8	1	1
88.3281	21.0937	19	319.642	1	0.0193546	8	1	1
88.5519	23.4623	22	735.278	1	0.0183638	8	1	1
88.2757	31.3877	24.5618	1114.82	0.931446	0.148221	8	1	1
88.1155	41.2446	26.5415	2098.61	1	0.00251748	8	1	1
89.9775	18.7545	21	496.388	1	0.0191235	8	1	1
89.7355	33.7701	22	466.806	1	0.0191208	8	1	1
92.61	13.9971	22.4966	1359.05	1	0.000206545	8	1	1
92.0335	23.236	23	555.623	1	0.0187209	8	1	1
92.6562	45.6982	27.569	1615.8	1	0.00388518	8	1	1
95.06	24.2088	19	503.41	1	0.0187089	8	1	1
95.9474	19.934	22	545.531	1	0.0188266	8	1	1
95.4279	32.636	23	1009.03	1	0.0182198	8	1	1
98.9282	67.9066	26.3067	1700.97	0.920895	0.175637	8	1	1
102.546	11.081	0.902017	1069.5	0.998552	NaN	8	1	1
104.104	76.9033	22.5015	2630.44	1	9.45771e-05	8	1	1
107.004	35.6464	18	222.706	1	0.0203387	8	1	1
108.07	12.6998	23.4707	5149.41	1	0.00186121	8	1	1
112.938	23.7128	18	562.071	1	0.0189158	8	1	1
113.307	80.4162	20	604.772	1	0.0186018	8	1	1
119.025	12.8075	22.4841	4133.36	1	0.00100973	8	1	1
118.896	67.1928	26	368.681	1	0.019251	8	1	1
122.959	73.6679	27.4484	4344.24	0.97513	24.7724	8	1	1
128.694	64.9907	15.48	1854.93	1	0.00121009	8	1	1
137.081	32.6545	25	362.842	1	0.019229	8	1	1
136.425	35.5023	22.4304	1994.77	1	0.0038791	8	1	1
139.15	27.4155	15.4498	1345.36	1	0.00281107	8	1	1
139.628	74.9506	19.442	1977.05	1	0.0034253	8	1	1
140.438	50.8002	15.1702	675.38	0.969515	0.105233	8	1	1
143.316	15.7572	17.9313	988.972	0.986888	0.0670898	8	1	1
149.056	23.1096	28	244.68	1	0.0199971	8	1	1
152.122	27.6057	17	267.415	1	0.0198948	8	1	1
153.148	42.4339	15	671.417	1	0.0185105	8	1	1
154.516	28.9811	15	672.673	1	0.0186549	8	1	1
156.164	29.1327	16	724.927	1	0.0184303	8	1	1
156.485	56.883	0.650934	1448.83	1	NaN	8	1	1
158.676	31.1042	17.4464	1256.58	1	0.00301275	8	1	1
157.582	57.1806	22	576.365	1	0.01871	8	1	1
161.255	12.514	18	1084.78	1	0.0176039	8	1	1
161.956	21.9314	17	783.799	1	0.0183233	8	1	1
163.425	31.142	17	436.753	1	0.0190195	8	1	1
167.13	13.2074	22	1777.25	1	0.0169098	8	1	1
169.479	30.5775	21	725.894	1	0.0184641	8	1	1
174.817	24.8653	21	273.049	1	0.0195905	8	1	1
79.2589	45.157	22.5095	3062.62	1	0.000599863	9	1	1
80.4147	50.631	0.587254	1076.49	1	NaN	9	1	1
80.976	53.7831	27	516.72	1	0.0188347	9	1	1
82.9681	21.6344	22	235.705	1	0.0199912	9	1	1
83.9627	14.7746	22	414.904	1	0.018657	9	1	1
84.379	32.0415	20.538	2512.4	1	0.0022492	9	1	1
83.564	53.6897	26	858.852	1	0.0182955	9	1	1
85.7641	54.1539	27.4329	4015.03	1	0.00391167	9	1	1
88.2185	38.545	25.3598	417.744	0.301714	1.07453	9	1	1
88.5761	47.3424	26	347.746	1	0.019593	9	1	1
88.3358	58.8323	26.8322	809.502	0.968199	0.10784	9	1	1
89.5412	65.6999	26.4004	2412.89	1	0.00534282	9	1	1
90.4818	49.0555	27	440.309	1	0.019245	9	1	1
92.5528	26.7732	24.0003	545.843	0.7838	9170.5	9	1	1
92.1677	42.3279	26	375.961	1	0.0195524	9	1	1
95.4126	60.4549	26.4712	2047.4	1	0.00175324	9	1	1
96.8236	14.7242	18	999.414	1	0.017641	9	1	1
93.685	19.4229	23	898.24	1	0.0183169	9	1	1
95.798	30.4962	25	625.453	1	0.0187617	9	1	1
96.7455	39.5514	28	334.541	1	0.0197694	9	1	1
96.0672	66.5137	27	645.948	1	0.0185714	9	1	1
99.1807	13.8033	0.772823	2308.48	1	NaN	9	1	1
101.175	22.2021	18	674.378	1	0.0184856	9	1	1
100.914	56.9116	28.4263	2308.23	1	0.0041171	9	1	1
103.034	14.9611	22	810.72	1	0.0181942	9	1	1
103.045	32.0467	18	416.114	1	0.0192649	9	1	1
102.084	74.6349	23	303.752	1	0.019514	9	1	1
107.196	14.7361	18.9145	2118.83	0.893648	0.22295	9	1	1
109.356	22.9349	19.4444	2349.03	1	0.00319221	9	1	1
113.963	23.4513	21.7123	806.337	0.989165	0.0557339	9	1	1
112.419	28.7469	18	261.324	1	0.0200943	9	1	1
116.129	14.6268	23.8	1481.31	0.873748	0.242428	9	1	1
125.007	66.2053	26	359.245	1	0.019221	9	1	1
126.164	14.9991	22.9854	1325.86	0.899722	0.215648	9	1	1
126.082	74.9281	26.53	2349.95	1	0.0018279	9	1	1
131.299	30.0322	18.4453	2523.47	1	0.00316336	9	1	1
134.512	40.7323	16	316.295	1	0.0197503	9	1	1
134.953	44.0379	28.4833	2118.12	1	0.00102176	9	1	1
138.458	14.8538	15.4904	3770.55	0.358013	603.671	9	1	1
138.953	74.3517	20.0898	850.996	0.964051	0.117731	9	1	1
141.362	36.1393	14	424.574	1	0.0193621	9	1	1
142.475	23.0821	16	260.362	1	0.0198528	9	1	1
144.835	14.8789	16	1161.76	1	0.017213	9	1	1
152.795	23.8182	17	495.646	1	0.0189086	9	1	1
154.963	49.5987	28	371.197	1	0.0192139	9	1	1
158.398	14.2777	21	1399.97	1	0.0171146	9	1	1
159.206	36.8627	27.4567	1531.27	1	0.0024697	9	1	1
163.301	21.2982	18	669.268	1	0.0187914	9	1	1
164.989	15.304	22.4814	4677.96	1	0.00115636	9	1	1
165.078	28.428	29	333.349	1	0.0193361	9	1	1
164.314	33.8599	24	777.856	1	0.01849	9	1	1
168.277	27.3641	21.4537	2607.67	1	0.00269545	9	1	1
174.971	30.2584	24	307.979	1	0.0196405	9	1	1
177.042	28.8318	25	247.766	1	0.019673	9	1	1
71.2713	50.3956	25.4718	1334.01	1	0.00165947	18	1	1
77.2426	53.99	25.5557	1568.29	1	0.00322877	18	1	1
76.6406	58.1721	23	293.156	1	0.0195301	18	1	1
78.2479	42.4482	23	276.645	1	0.0197255	18	1	1
79.5543	64.343	24.8914	849.708	0.965904	0.113702	18	1	1
82.0614	38.4672	26	340.99	1	0.0193021	18	1	1
82.6244	40.0631	25	282.053	1	0.0197013	18	1	1
82.1028	59.3665	18.5026	1865.07	1	0.000160866	18	1	1
84.3424	19.9285	21.482	2396.11	1	0.00110731	18	1	1
89.9766	73.1187	19.546	1511.3	1	0.00267159	18	1	1
92.7428	25.389	17	247.374	1	0.0200143	18	1	1
92.064	36.1833	24	282.857	1	0.0199644	18	1	1
95.1852	18.5136	22	478.094	1	0.0191066	18	1	1
94.2035	26.2553	16	414.093	1	0.019293	18	1	1
96.9989	62.3548	16	232.611	1	0.0201874	18	1	1
97.1888	76.033	25	459.897	1	0.0188781	18	1	1
99.2292	39.013	26.4693	1774.56	1	0.0018529	18	1	1
105.374	12.941	20.487	2998.47	1	0.000832599	18	1	1
104.192	37.0448	12	356.355	1	0.0195793	18	1	1
105.771	25.2546	27	293.398	1	0.0196562	18	1	1
107.293	25.8344	28	350.623	1	0.0194974	18	1	1
109.081	26.8991	12	386.545	1	0.0193091	18	1	1
113.634	12.3031	23.9791	2229.07	0.856059	0.211124	18	1	1
116.558	12.8326	26	819.454	1	0.0179118	18	1	1
118.617	13.1228	0.694329	1680.94	1	NaN	18	1	1
118.773	18.0365	14	421.375	1	0.0192054	18	1	1
123.204	12.0346	24.0427	1450.11	0.883337	0.235531	18	1	1
124.634	72.5457	26.7247	617.973	0.934858	0.158328	18	1	1
127.819	13.1278	26	1464.89	1	0.01729	18	1	1
132.815	9.22889	26	1074	1	0.0175188	18	1	1
136.78	12.8498	26	896.446	1	0.0178084	18	1	1
139.107	13.5176	27	474.98	1	0.0186231	18	1	1
138.781	48.8184	12.5115	972.411	1	0.000690219	18	1	1
141.18	15.9789	13	265.991	1	0.0200078	18	1	1
142.848	64.0305	14	261.486	1	0.0199311	18	1	1
141.755	77.7499	20	682.152	1	0.0181868	18	1	1
144.484	78.3586	22	401.184	1	0.01913	18	1	1
147.115	32.1847	14	496.838	1	0.0190299	18	1	1
148.828	32.4791	13	294.025	1	0.0197762	18	1	1
148.798	56.9436	14	244.556	1	0.0201271	18	1	1
155.057	35.6563	14.9461	707.77	0.981957	0.0800853	18	1	1
157.285	62.1993	21.7477	615.447	0.888201	0.221686	18	1	1
159.194	35.6227	17	284.603	1	0.0196664	18	1	1
162.79	12.4476	24.8218	1845.67	0.70892	0.42951	18	1	1
173.234	26.7891	19.5328	2672.25	1	0.00195076	18	1	1
173.014	36.1396	25	210.495	1	0.0200597	18	1	1
176.697	19.1226	25	456.406	1	0.0191309	18	1	1
179.073	14.6847	28	507.84	1	0.0187455	18	1	1
92.0919	97.0897	25	304.306	1	0.0194667	8	2	1
96.3704	72.6465	22	542.904	1	0.0188605	8	2	1
106.174	82.7898	18.6977	1579.73	0.976429	0.102139	8	2	1
107.489	92.7743	26.7311	1084.98	0.994209	0.0398084	8	2	1
111.349	72.0738	28.4201	2947.42	1	0.00452924	8	2	1
111.459	105.29	21.4844	2630.64	1	0.000968173	8	2	1
115.001	90.7051	16.863	811.963	0.962433	0.119528	8	2	1
123.355	76.5564	29	209.387	1	0.0200019	8	2	1
122.421	91.0335	25.9974	867.953	0.830507	2735.91	8	2	1
125.458	60.1941	16	443.248	1	0.0190082	8	2	1
126.255	84.2926	21.5805	1526.88	1	0.00444758	8	2	1
130.248	123.043	20.4552	1247.53	1	0.00254849	8	2	1
138.573	120.842	23.4714	2280.65	1	0.00175577	8	2	1
149.158	70.918	13	316.617	1	0.0194258	8	2	1
149.509	80.3121	13.7634	1481.12	0.974352	0.108387	8	2	1
151.078	116.703	23.516	1537.11	1	0.000965076	8	2	1
156.59	88.5098	15.7117	1214.87	0.970934	0.115146	8	2	1
156.669	106.362	20.0237	1055.95	0.963913	0.1187	8	2	1
88.3455	70.4063	22.4576	1262.17	1	0.00244795	9	2	1
90.3752	87.1185	25	602.698	1	0.0187265	9	2	1
92.4059	71.3764	23	494.617	1	0.0189907	9	2	1
95.307	63.0215	22.5606	1807.55	1	0.00340922	9	2	1
94.1567	99.0263	27	254.044	1	0.0198514	9	2	1
97.4051	69.1246	20.9986	494.066	0.689117	945.565	9	2	1
103.071	77.511	20	258.127	1	0.0201512	9	2	1
102.621	104.998	24.7726	1277.1	0.9814	0.077891	9	2	1
103.617	78.615	19	549.24	1	0.0186859	9	2	1
104.215	95.3014	25	238.72	1	0.0202085	9	2	1
106.792	81.0726	17	245.591	1	0.0201599	9	2	1
107.969	89.498	19.4587	4544.97	1	0.00253999	9	2	1
107.902	103.609	21.9885	887.856	0.841757	5.13233e+07	9	2	1
114.76	52.0704	30	356.477	1	0.0191364	9	2	1
114.641	78.8891	16	371.182	1	0.0196132	9	2	1
114.663	93.2522	20	339.736	1	0.0196906	9	2	1
115.214	102.615	18	203.222	1	0.0193889	9	2	1
120.813	107.812	0.57859	1011.36	1	NaN	9	2	1
124.307	83.3804	25.5104	1722.72	1	0.000626063	9	2	1
137.483	118.943	16	607.469	1	0.0186583	9	2	1
141.242	74.6281	27	403.574	1	0.0190411	9	2	1
147.242	62.6429	18	567.323	1	0.0187157	9	2	1
153.533	98.3872	17.2835	996.999	0.946703	0.139854	9	2	1
152.635	111.193	22.784	2301.22	0.74442	0.385028	9	2	1
156.391	103.438	21.4916	1704.34	1	0.000517892	9	2	1
163.604	76.4333	16.2621	682.356	0.983554	0.0715704	9	2	1
167.185	80.8973	18	372.274	1	0.0192533	9	2	1
81.3042	110.642	29	246.604	1	0.0197148	18	2	1
83.0373	92.0237	24	212.198	1	0.0203217	18	2	1
82.8987	102.07	24.4882	2391.12	1	0.000725866	18	2	1
81.5694	103.745	27	324.771	1	0.0193352	18	2	1
82.1372	105.762	28	507.824	1	0.0186706	18	2	1
84.6253	106.089	29	446.655	1	0.0190245	18	2	1
84.878	109.159	25	361.7	1	0.0194638	18	2	1
86.545	75.8624	26	383.262	1	0.0193121	18	2	1
87.0091	88.1311	19	247.322	1	0.0199799	18	2	1
86.0741	94.1757	19.438	2357.05	1	0.00353606	18	2	1
87.807	71.7314	23	313.212	1	0.0195062	18	2	1
87.7977	92.4748	18	490.987	1	0.0189583	18	2	1
90.6423	120.769	28	468.398	1	0.0189294	18	2	1
91.5978	66.0053	24.0321	594.564	0.556853	0.522139	18	2	1
92.4446	83.0769	19	254.284	1	0.0199428	18	2	1
93.2577	95.4773	28.5522	1601.89	1	0.00298864	18	2	1
91.8103	102.202	27.4277	1983.04	1	0.00403987	18	2	1
91.7214	112.585	20	257.859	1	0.0200191	18	2	1
93.7741	67.7618	26	284.991	1	0.0197319	18	2	1
94.7129	105.858	25	250.329	1	0.0201084	18	2	1
96.7352	60.3615	21.4383	1271.04	1	0.00341166	18	2	1
96.979	81.0521	29	411.456	1	0.0189175	18	2	1
96.4699	116.443	22.4952	870.792	1	0.000290159	18	2	1
99.2162	71.1376	23.4495	3201.04	1	0.00304712	18	2	1
98.1822	121.905	27.4769	780.16	0.910433	0.219854	18	2	1
101.018	77.6048	23	555.442	1	0.0188105	18	2	1
98.9711	99.6044	27	530.042	1	0.0188952	18	2	1
99.7589	101.045	28	768.749	1	0.0183493	18	2	1
102.467	51.7027	22	243.398	1	0.0199127	18	2	1
102.136	56.7345	21	232.768	1	0.0199686	18	2	1
101.749	57.7165	19	420.51	1	0.019046	18	2	1
102.761	64.3511	22.8165	706.318	0.990281	0.0551227	18	2	1
101.758	100.034	29	223.178	1	0.0201727	18	2	1
102.682	107.062	24.3481	1222.81	0.860238	0.289346	18	2	1
103.64	57.0758	18	344.965	1	0.0195355	18	2	1
104.199	121.094	22	235.043	1	0.0202688	18	2	1
107.162	51.7825	18.5308	1359.11	1	0.0017799	18	2	1
110.121	79.1536	17	377.711	1	0.0192728	18	2	1
109.686	108.913	29.5185	1432.26	1	0.00109916	18	2	1
113.089	63.5078	15	254.35	1	0.0198778	18	2	1
112.336	100.882	29	752.322	1	0.0184564	18	2	1
112.24	131.456	27	269.354	1	0.0196024	18	2	1
113.367	79.2611	15.5018	1488.03	1	0.00010839	18	2	1
117.375	81.0764	29	641.93	1	0.0183916	18	2	1
120.394	80.176	27	345.699	1	0.0194672	18	2	1
122.826	82.528	30	614.249	1	0.0183655	18	2	1
126.519	77.9107	28	414.191	1	0.0191588	18	2	1
127.501	95.9721	11.5318	1087.22	1	0.00185275	18	2	1
125.968	123.48	29	406.856	1	0.0190723	18	2	1
127.717	94.6531	13.4856	1439.21	1	0.000860368	18	2	1
132.987	130.165	27	250.051	1	0.0197912	18	2	1
136.534	108.186	27.9196	631.023	0.953492	0.136551	18	2	1
138.563	116.966	19	259.672	1	0.0199176	18	2	1
142.681	102.978	27.4658	3423.72	1	0.00205502	18	2	1
142.596	119.771	20	362.948	1	0.0194053	18	2	1
144.624	83.856	28	370.415	1	0.0192646	18	2	1
143.821	118.805	21	360.802	1	0.0193692	18	2	1
143.818	124.87	25	304.034	1	0.0194158	18	2	1
148.155	73.3504	27.5	1526.75	1	4.50368e-06	18	2	1
150.056	122.533	24	300.249	1	0.0196043	18	2	1
151.876	95.6138	13.5848	725.097	0.352097	0.957128	18	2	1
151.832	122.11	25	520.863	1	0.0187002	18	2	1
160.875	77.0568	28	385.509	1	0.0191777	18	2	1
160.712	79.5897	27	427.525	1	0.0189872	18	2	1
160.765	91.1128	22.4915	1113.22	1	0.00051118	18	2	1
163.134	103.768	21	264.934	1	0.0196319	18	2	1
170.827	80.0198	16	358.666	1	0.019238	18	2	1
172.829	79.6603	17	265.541	1	0.0196464	18	2	1
174.515	79.9119	18	410.251	1	0.0189287	18	2	1
176.148	79.5101	19.4899	1381.81	1	0.000621527	18	2	1
81.2029	110.787	29.6836	1235.97	0.997405	0.029007	8	3	1
85.7923	116.858	27.4808	1314.1	1	0.00115176	8	3	1
89.5595	152.128	25.4687	3198.07	1	0.0018957	8	3	1
90.2198	111.405	25.4576	1265.28	1	0.00248204	8	3	1
98.2052	130.378	7	234.627	1	0.0199024	8	3	1
98.1216	153.042	26.5817	3283.92	1	0.00468459	8	3	1
98.6496	161.844	29.4257	1673.43	1	0.00415055	8	3	1
103.096	130.13	8	336.083	1	0.0195766	8	3	1
105.439	156.502	29.495	1122.56	1	0.000302475	8	3	1
106.468	162.219	26.5447	2587.38	1	0.00262312	8	3	1
108.741	107.184	5	275.743	1	0.0194794	8	3	1
111.337	134.157	10	373.058	1	0.0193906	8	3	1
112.402	110.557	6	276.846	1	0.019789	8	3	1
113.172	162.296	27	274.829	1	0.019651	8	3	1
113.228	122.644	9	242.573	1	0.0199918	8	3	1
118.64	118.934	9	454.889	1	0.0190318	8	3	1
117.052	127.693	12	620.947	1	0.0187264	8	3	1
118.528	136.345	10	665.691	1	0.0186326	8	3	1
123.042	108.276	6	299.633	1	0.0196295	8	3	1
125.599	125.272	12.3887	4942	0.708104	1396.97	8	3	1
125.828	130.606	13.7791	9656.68	0.947716	0.157741	8	3	1
127.099	106.48	23	351.017	1	0.0193119	8	3	1
127.781	137.711	10.0014	1049.15	0.88197	1373.47	8	3	1
131.167	164.687	30	482.919	1	0.0189289	8	3	1
132.615	165.367	29	513.663	1	0.0186099	8	3	1
134.898	118.476	7.48078	1940.14	1	0.0011657	8	3	1
135.14	148.602	6	272.077	1	0.0199721	8	3	1
136.784	89.6118	28.5196	2359.63	1	0.00120906	8	3	1
136.715	133.466	9	235.858	1	0.0199932	8	3	1
138.848	170.509	29.5597	1613.13	1	0.0034464	8	3	1
140.589	122.05	29.4493	2406.43	1	0.00297308	8	3	1
141.237	130.784	8	305.864	1	0.0197174	8	3	1
140.763	144.034	6	404.422	1	0.0192975	8	3	1
144.646	134.663	6	484.115	1	0.0189482	8	3	1
143.914	166.73	29	400.543	1	0.0189722	8	3	1
147.185	122.147	5	263.414	1	0.0198131	8	3	1
146.571	163.983	18.9479	1012.1	0.971956	0.102539	8	3	1
149.026	130.093	5	263.202	1	0.0197603	8	3	1
153.241	105.18	29.4373	1713.22	1	0.00361247	8	3	1
152.645	158.257	19	210.382	1	0.0201313	8	3	1
154.998	160.089	20	427.836	1	0.0192341	8	3	1
160.51	134.796	27.5289	2241.52	1	0.00173878	8	3	1
167.035	149.975	26.5398	2991.06	1	0.00234965	8	3	1
166.779	168.419	23.5842	1630.59	1	0.00468438	8	3	1
171.109	145.783	25.9859	442.147	0.636242	3.33161e+07	8	3	1
79.8872	142.583	28	345.693	1	0.0193743	9	3	1
87.3626	144.47	27	434.217	1	0.0190802	9	3	1
90.3425	101.167	22	249.975	1	0.0198132	9	3	1
92.2159	142.973	25	392.05	1	0.0192615	9	3	1
92.7972	149.571	29	358.046	1	0.0191991	9	3	1
99.0452	133.807	21	584.376	1	0.018595	9	3	1
101.254	154.272	25	310.851	1	0.0195991	9	3	1
102.508	94.4304	29	467.039	1	0.0187894	9	3	1
110.381	128.39	10	448.307	1	0.0191663	9	3	1
115.313	136.691	9	259.72	1	0.0197838	9	3	1
114.538	160.838	27	382.267	1	0.0192399	9	3	1
116.015	147.007	29.4799	1244.1	1	0.0011849	9	3	1
118.305	155.67	26.4608	2919.3	1	0.00240253	9	3	1
124.462	131.127	12.4048	1602.88	1	0.00503214	9	3	1
122.73	138.641	9	232.359	1	0.0201578	9	3	1
128.711	122.403	10	740.055	1	0.0186214	9	3	1
129.783	94.0713	28	604.025	1	0.018631	9	3	1
137.796	169.23	28.7702	1504.12	0.967727	0.106583	9	3	1
142.694	101.233	30	213.08	1	0.0202761	9	3	1
141.868	121.763	6	209.211	1	0.0203661	9	3	1
144.5	123.034	28.5373	1619.48	1	0.00217847	9	3	1
146.695	169.181	0.619513	1291.06	1	NaN	9	3	1
147.285	99.3989	29	675.86	1	0.018563	9	3	1
149.135	104.217	27	271.939	1	0.0198352	9	3	1
154.734	93.9854	27	339.334	1	0.0194318	9	3	1
157.015	100.5	27.2686	1737.76	0.893587	0.267908	9	3	1
161.58	104.421	26.8326	569.78	0.970762	0.1028	9	3	1
161.188	118.178	27	288.006	1	0.019601	9	3	1
168.852	122.335	27.4429	1983.14	1	0.00326572	9	3	1
71.9583	135.043	27	364.563	1	0.0190989	18	3	1
78.314	147.359	28.5096	2100.49	1	0.000587372	18	3	1
81.1241	136.246	24.4771	1265.46	1	0.00136832	18	3	1
89.2137	104.201	21	395.047	1	0.0190135	18	3	1
92.7655	133.716	21.4878	1316.98	1	0.000737737	18	3	1
91.6847	153.865	26	419.054	1	0.0190607	18	3	1
91.7813	155.81	27.3993	1837.2	1	0.00544139	18	3	1
98.6347	136.721	22	367.226	1	0.0194453	18	3	1
101.313	154.61	30	425.331	1	0.0190737	18	3	1
104.718	87.1599	22	413.589	1	0.0188647	18	3	1
129.375	78.4029	29	260.367	1	0.0196688	18	3	1
132.214	167.428	30	248.612	1	0.0197296	18	3	1
139.322	88.7073	30	675.315	1	0.0185352	18	3	1
151.378	108.862	28.1705	542.333	0.880536	0.235603	18	3	1
157.257	84.0429	25	280	1	0.0194928	18	3	1
157.806	149.463	18	319.549	1	0.0196713	18	3	1
172.83	134.407	27.4577	1724.97	1	0.00248182	18	3	1
179.405	154.926	22	318.538	1	0.019474	18	3	1
83.5218	98.5822	26.4233	2655.31	1	0.00438673	8	4	1
85.0944	108.315	23	268.257	1	0.019697	8	4	1
86.3629	105.695	21.4852	1891.89	1	0.000884121	8	4	1
89.4066	98.344	22	331.751	1	0.0195234	8	4	1
96.6526	115.105	27	419.753	1	0.0189894	8	4	1
103.313	156.137	30	358.342	1	0.0193003	8	4	1
104.45	99.1672	19.7744	808.913	0.964872	0.112235	8	4	1
106.811	92.6773	18.7994	1169.08	0.939162	0.155862	8	4	1
107.383	154.114	20	443.917	1	0.019092	8	4	1
120.417	154.083	24.4993	1273.19	1	4.32174e-05	8	4	1
126.971	95.4116	22.4168	1899.07	1	0.0046614	8	4	1
140.581	85.5409	26.5648	2959.33	1	0.00384081	8	4	1
140.887	87.6405	28	329.653	1	0.0192362	8	4	1
162.842	114.148	28	285.856	1	0.0195855	8	4	1
79.1065	130.998	28	905.138	1	0.0178781	9	4	1
84.7774	126.485	25	434.855	1	0.0191079	9	4	1
85.3163	156.617	21.5229	1731.97	1	0.001378	9	4	1
94.4699	96.1675	21	361.237	1	0.019286	9	4	1
94.8266	142.38	24	491.03	1	0.0190957	9	4	1
102.855	102.298	27.5485	1632.19	1	0.00280579	9	4	1
107.32	84.5805	21	485.797	1	0.0188189	9	4	1
110.934	84.991	25	447.911	1	0.0189199	9	4	1
113.187	133.623	0.518517	1038.17	1	NaN	9	4	1
114.733	94.3584	28	302.437	1	0.0196914	9	4	1
113.76	106.858	21	497.626	1	0.0190213	9	4	1
117.265	99.1072	23.1335	260.658	0.294271	1.17246	9	4	1
116.216	127.833	14.5304	1159.78	1	0.00177746	9	4	1
117.046	133.985	23	364.113	1	0.0193789	9	4	1
118.897	92.5365	22.4106	2111.06	1	0.00494861	9	4	1
118.232	109.267	15	453.246	1	0.0191418	9	4	1
119.439	112.092	27	510.07	1	0.0189206	9	4	1
118.571	118.372	17.5539	1824.82	1	0.00311011	9	4	1
126.712	96.62	17	388.84	1	0.0192268	9	4	1
160.77	138.028	23.5173	1375.27	1	0.00104868	9	4	1
80.7795	107.989	30	325.688	1	0.0193446	18	4	1
82.3536	132.514	27.4715	1227.94	1	0.00169439	18	4	1
86.2108	135.392	29	347.717	1	0.0193431	18	4	1
96.2253	135.198	24	294.466	1	0.0197627	18	4	1
101.552	90.9784	30.4903	1902.45	1	0.000597574	18	4	1
104.68	166.19	23	386.068	1	0.0190519	18	4	1
107.527	101.256	15	244.392	1	0.0199402	18	4	1
106.225	164.95	22	380.443	1	0.0190605	18	4	1
118.649	178.867	29	295.474	1	0.0194268	18	4	1
122.7	91.7228	23.5028	1384.65	1	0.000171606	18	4	1
122.058	115.656	26	446.619	1	0.0191453	18	4	1
126.702	92.1045	27.4485	1358.22	1	0.00295692	18	4	1
135.046	90.0065	28	376.97	1	0.0192495	18	4	1
134.222	142.818	27	481.082	1	0.01882	18	4	1
137.435	174.518	19.1645	459.501	0.982695	0.0765503	18	4	1
136.934	179.776	28.5004	1165.9	1	2.64206e-05	18	4	1
138.429	90.3141	29.4803	1599.91	1	0.00119017	18	4	1
142.94	112.967	16	229.635	1	0.0202186	18	4	1
142.707	115.117	15	205.999	1	0.020167	18	4	1
144.902	172.628	22.1051	209.958	0.293825	1.18331	18	4	1
147.014	144.129	25	420.295	1	0.0190246	18	4	1
150.83	170.391	29.4327	1886.6	1	0.00380065	18	4	1
154.785	168.953	31	238.283	1	0.019712	18	4	1
158.661	156.234	21.4592	1216.69	1	0.00228828	18	4	1
158.913	163.291	29.5302	1387.83	1	0.00178202	18	4	1
162.033	143.072	21.4984	1574.61	1	9.85251e-05	18	4	1
167.107	146.056	29	434.582	1	0.0188322	18	4	1
170.801	119.161	25	253.977	1	0.0197633	18	4	1
88.1562	145.088	27.4788	1404.35	1	0.00129071	8	5	1
119.253	163.5	25	322.211	1	0.0194624	8	5	1
126.69	97.4412	28.4205	2113.08	1	0.00465269	8	5	1
143.346	167.302	25.0682	383.563	0.293386	1.19689	8	5	1
147.081	142.887	17.7961	588.695	0.828164	0.29517	8	5	1
145.537	158.183	26	349.505	1	0.0195291	8	5	1
147.844	165.52	21.5807	2454.18	1	0.00457953	8	5	1
147.555	171.904	21.5814	3227.01	1	0.00467609	8	5	1
151.171	166.823	28	484.002	1	0.0190539	8	5	1
152.88	169.544	25.4833	5976.96	0.97028	33.7835	8	5	1
155.425	84.7019	26.4791	1919.05	1	0.00126055	8	5	1
152.559	155.326	24.5795	1130.63	0.976956	0.0770774	8	5	1
163.445	162.298	24	358.329	1	0.0194086	8	5	1
165.817	157.259	19.5774	2159.08	1	0.00427242	8	5	1
171.201	154.399	21	349.884	1	0.0193536	8	5	1
175.103	156.837	24.4499	2721.74	1	0.00299145	8	5	1
76.8921	136.092	19.452	3248.86	0.888483	85.9596	9	5	1
86.9713	142.775	27	295.075	1	0.0196257	9	5	1
85.9844	144.964	26	395.607	1	0.0190228	9	5	1
95.5476	154.927	27.5373	2434.74	1	0.00221356	9	5	1
98.5473	148.115	26	392.127	1	0.0193385	9	5	1
106.065	158.091	25	797.663	1	0.0183635	9	5	1
112.964	161.241	25.7014	719.943	0.501496	0.501171	9	5	1
117.154	93.5612	28	432.32	1	0.0189525	9	5	1
122.485	158.77	20.4618	1833.67	1	0.00221453	9	5	1
125.159	135.966	23.4855	2968.17	1	0.000905135	9	5	1
133.23	168.795	22	340.552	1	0.0195675	9	5	1
134.887	158.296	18.5398	1664.98	1	0.00230296	9	5	1
137.103	81.4467	26	279.859	1	0.0196143	9	5	1
137.272	166.203	23.5538	3862.01	0.917147	142.32	9	5	1
138.865	152.309	19.8594	903.073	0.965269	0.114351	9	5	1
139.261	165.915	25	877.373	1	0.0183541	9	5	1
144.145	164.077	21.5481	1359.43	0.917056	0.208112	9	5	1
146.992	156.527	19.5317	739.145	0.915867	0.209511	9	5	1
147.201	160.112	26	498.445	1	0.0190456	9	5	1
151.017	163.514	21.6567	1920.28	0.322866	0.987883	9	5	1
151.257	169.923	24	406.881	1	0.0194156	9	5	1
152.727	167.884	27.4541	3431.98	1	0.00274933	9	5	1
155.821	159.864	21	539.641	1	0.018775	9	5	1
157.701	161.434	22.4597	4379.33	0.638509	173.052	9	5	1
158.928	170.771	27	457.757	1	0.0188973	9	5	1
161.11	156.063	21.5103	2632.38	0.908164	35.7259	9	5	1
162.726	95.1647	26.3296	1259.46	0.997886	0.0261854	9	5	1
164.97	165.616	26.9116	607.137	0.875946	0.245514	9	5	1
165.948	161.096	22.4939	6815.68	0.717256	31.8809	9	5	1
168.249	150.147	21.8377	1037.03	0.987139	0.0649446	9	5	1
173.113	125.739	26	460.663	1	0.0187162	9	5	1
172.605	156.526	23.191	1017.65	0.85731	0.291654	9	5	1
181.11	149.148	0.648592	1372.98	1	NaN	9	5	1
87.5061	133.461	27.4663	1772.74	1	0.00197824	18	5	1
89.9841	142.656	27	321.862	1	0.0194007	18	5	1
91.7142	102.476	26	437.381	1	0.019007	18	5	1
105.934	155.035	18	327.057	1	0.0194687	18	5	1
110.074	161.977	0.57291	1406.89	1	NaN	18	5	1
114.952	164.977	0.543284	987.973	1	NaN	18	5	1
120.34	165.206	21	428.878	1	0.0190555	18	5	1
121.993	166.068	22.4839	1860.83	1	0.000972303	18	5	1
135.937	87.4264	27	375.874	1	0.0191316	18	5	1
136.159	150.191	17.2067	786.517	0.914138	0.190872	18	5	1
135.731	153.213	19	437.135	1	0.019186	18	5	1
138.838	150.109	19	222.295	1	0.0201548	18	5	1
140.589	84.545	25	317.076	1	0.0193645	18	5	1
140.405	163.112	0.519151	1087.95	1	NaN	18	5	1
142.647	83.9246	23.4721	1261.87	1	0.0016466	18	5	1
146.758	96.8935	19	376.735	1	0.0190711	18	5	1
150.679	158.745	0.587965	1160.08	1	NaN	18	5	1
152.085	108.509	22.4838	1532.7	1	0.000998743	18	5	1
151.376	154.311	25	493.557	1	0.0190323	18	5	1
152.397	164.75	24.498	2842.83	1	0.000124431	18	5	1
154.443	162.978	23	885.041	1	0.0181244	18	5	1
156.874	163.721	0.605742	1209.32	1	NaN	18	5	1
166.149	157.076	25	445.037	1	0.0190111	18	5	1
168.31	118.346	28	316.505	1	0.019519	18	5	1
170.633	152.9	22.1468	724.558	0.891191	0.223337	18	5	1
170.985	158.696	25	413.801	1	0.0191769	18	5	1
60.6074	110.138	28.4725	1864.56	1	0.00168035	8	6	1
62.5623	110.21	27	299.513	1	0.0193269	8	6	1
64.5893	126.596	27	457.62	1	0.0188532	8	6	1
66.4241	101.677	27.4227	1572.19	1	0.00428622	8	6	1
68.0472	110.776	29	467.752	1	0.0188671	8	6	1
68.2085	114.811	28	317.742	1	0.0193649	8	6	1
73.1266	104.172	28.504	1454.49	1	0.00024503	8	6	1
72.2844	117.326	26	309.329	1	0.0196813	8	6	1
72.6058	123.361	27	333.089	1	0.0193439	8	6	1
74.1441	107.184	25.5223	2951.62	1	0.00137191	8	6	1
74.7863	116.457	27	353.602	1	0.0192003	8	6	1
77.447	114.387	26	268.488	1	0.0196848	8	6	1
81.7104	103.023	28.4413	1131.2	1	0.00333298	8	6	1
81.7405	160.741	28	407.294	1	0.0190415	8	6	1
84.0021	166.926	26	203.842	1	0.020146	8	6	1
88.8527	104.939	28	449.082	1	0.018546	8	6	1
89.4027	106.268	27	222.975	1	0.0196352	8	6	1
87.8405	170.777	30	251.796	1	0.0197337	8	6	1
99.7449	132.625	15.4994	1385.34	1	3.98346e-05	8	6	1
104.878	162.582	16.5101	1622.02	1	0.00061532	8	6	1
109.264	120.766	25	446.612	1	0.0187363	8	6	1
117.114	96.6802	20	200.209	1	0.0199891	8	6	1
135.292	94.5322	22.4458	1571.44	1	0.00313444	8	6	1
137.078	100.322	19	257.318	1	0.0194262	8	6	1
146.81	179.205	24.4751	1306.19	1	0.00148537	8	6	1
149.908	180.531	23	346.937	1	0.0191227	8	6	1
156.698	174.987	23	419.059	1	0.0187182	8	6	1
166.34	109.292	27	418.702	1	0.0187239	8	6	1
179.114	126.752	24	267.49	1	0.0194206	8	6	1
58.9322	119.171	28.4658	3464.57	1	0.00213594	9	6	1
62.9759	101.955	29	518.973	1	0.0185543	9	6	1
61.4223	108.105	26	340.71	1	0.0192407	9	6	1
61.6423	110.27	30	235.158	1	0.0198169	9	6	1
61.8755	120.879	28.4624	1466.37	1	0.00220434	9	6	1
64.9045	100.646	26	350.046	1	0.019155	9	6	1
63.3293	108.411	27	277.392	1	0.0198164	9	6	1
65.8009	128.253	26	393.716	1	0.0191332	9	6	1
68.2889	101.311	29	332.63	1	0.0192253	9	6	1
68.0047	119.11	28.4916	2370.68	1	0.000507294	9	6	1
70.0797	121.901	24.5547	2839.5	1	0.00316497	9	6	1
73.4722	113.003	26	403.618	1	0.0191809	9	6	1
74.1187	124.449	23	348.279	1	0.0190745	9	6	1
74.3698	162.512	28	413.151	1	0.0188915	9	6	1
78.2714	108.096	29	367.304	1	0.0191846	9	6	1
79.2268	166.854	28	540.603	1	0.0185841	9	6	1
80.9191	100.9	29	509.736	1	0.0185838	9	6	1
82.1111	105.017	27	221.293	1	0.019801	9	6	1
82.7431	166.16	28	616.206	1	0.0187041	9	6	1
84.4772	160.629	28	388.094	1	0.0190641	9	6	1
85.9883	110.254	27	353.265	1	0.01912	9	6	1
86.8807	170.884	28	608.871	1	0.0184341	9	6	1
88.7825	164.776	28	629.824	1	0.0185162	9	6	1
90.2806	172.97	25	257.191	1	0.0194778	9	6	1
91.9127	130.169	27.535	1692.38	1	0.00207226	9	6	1
92.8934	174.836	28	480.373	1	0.018853	9	6	1
102.774	118.224	24.9999	665.007	0.98975	0.058773	9	6	1
102.819	137.937	28.8211	1037.19	0.996783	0.0302689	9	6	1
102.942	172.952	25	482.663	1	0.0187598	9	6	1
106.427	125.164	23.5284	1417.9	1	0.0016749	9	6	1
106.278	162.606	27	641.071	1	0.0183003	9	6	1
106.807	178.871	24.4774	1720.6	1	0.0013595	9	6	1
115.043	180.966	26.4414	2790.05	1	0.00347756	9	6	1
120.883	141.256	16.4838	1383.13	1	0.000977891	9	6	1
123.165	89.6411	23	651.63	1	0.0182729	9	6	1
128.687	181.03	27	236.025	1	0.0195559	9	6	1
131.314	176.404	21.4985	1507.24	1	8.97049e-05	9	6	1
133.223	181.212	23	884.937	1	0.0176581	9	6	1
138.134	98.7809	0.664981	1168.96	1	NaN	9	6	1
138.39	177.901	22	275.191	1	0.0195132	9	6	1
144.659	97.2422	24.4845	1529.63	1	0.000951829	9	6	1
147.118	174.364	21.5084	2638.08	1	0.00053702	9	6	1
150.556	175.277	0.534052	818.556	1	NaN	9	6	1
155.265	80.7869	27	258.689	1	0.0191677	9	6	1
155.488	174.601	23.6456	763.194	0.970882	0.0941823	9	6	1
158.028	171.631	22	382.169	1	0.0191145	9	6	1
158.669	176.51	23	362.959	1	0.0189427	9	6	1
162.651	102.804	26.8352	849.646	0.994812	0.039344	9	6	1
163.498	166.724	22	685.156	1	0.0183553	9	6	1
180.799	144.633	24.576	2234.58	1	0.00435595	9	6	1
59.5133	108.031	28	262.987	1	0.0195324	18	6	1
60.3782	118.941	28.5235	2077.5	1	0.00141675	18	6	1
61.9796	112.458	27.4382	1877.84	1	0.00347044	18	6	1
61.6821	128.883	28.424	1448.67	1	0.00425976	18	6	1
63.2122	134.287	26.524	2812.43	1	0.00146856	18	6	1
63.6812	99.9612	28	477.58	1	0.0188264	18	6	1
65.0614	144.632	26.5087	1691.5	1	0.000531915	18	6	1
67.3623	106.151	26.7688	754.387	0.841839	0.281231	18	6	1
68.9029	128.067	26	393.163	1	0.019202	18	6	1
67.5765	144.164	23	254.101	1	0.0197893	18	6	1
72.8179	99.6118	25.4562	1669.76	1	0.00257859	18	6	1
72.8513	113.585	26	329.906	1	0.0195673	18	6	1
73.1562	124.795	23.473	1245.13	1	0.00162314	18	6	1
71.5621	138.983	22.5081	1493.43	1	0.000492028	18	6	1
74.9162	163.065	29	287.273	1	0.019404	18	6	1
76.2242	97.0266	26	233.397	1	0.0199092	18	6	1
76.5776	112.286	21	499.689	1	0.0187691	18	6	1
79.0016	97.6061	28	549.87	1	0.0186462	18	6	1
79.0968	105.311	27.462	1334.14	1	0.00225031	18	6	1
78.1919	115.852	27	420.747	1	0.0190525	18	6	1
79.4414	116.961	26	357.645	1	0.0193227	18	6	1
83.2477	161.948	29	261.624	1	0.0194619	18	6	1
85.6692	100.508	23.5135	1261.11	1	0.000803608	18	6	1
86.6161	127.098	19.5044	1303.22	1	0.00026898	18	6	1
87.1672	144.456	18	218.792	1	0.020239	18	6	1
89.9863	174.747	28.0893	775.664	0.988161	0.0631906	18	6	1
95.385	174.527	25	413.061	1	0.0189604	18	6	1
95.7888	182.481	18.4982	1000.54	1	0.000104702	18	6	1
101.744	87.8018	23.4826	1023.04	1	0.00104746	18	6	1
101.938	91.1174	0.615782	886.372	1	NaN	18	6	1
102.683	167.278	18.8437	613.017	0.933218	0.166496	18	6	1
106.783	116.691	26	334.936	1	0.0192916	18	6	1
108.55	113.027	18	278.887	1	0.019877	18	6	1
108.073	126.629	24.5022	1792.62	1	0.000135299	18	6	1
110.069	96.5397	19	274.986	1	0.0195146	18	6	1
110.348	177.846	28.529	1172.56	1	0.00170595	18	6	1
112.973	94.6997	20	226.684	1	0.020163	18	6	1
117.131	119.632	21	249.436	1	0.0196653	18	6	1
116.224	186.807	25.514	657.969	0.934334	0.180058	18	6	1
118.235	89.9842	0.542386	905.186	1	NaN	18	6	1
118.981	106.902	17	214.552	1	0.0200587	18	6	1
130.155	76.4754	28	308.611	1	0.0191722	18	6	1
130.501	80.5041	25.4393	1812.54	1	0.00347218	18	6	1
131.851	85.9877	0.58154	940.162	1	NaN	18	6	1
133.181	98.5262	20	322.42	1	0.0194814	18	6	1
133.742	97.1551	19	215.361	1	0.019968	18	6	1
146.456	105.158	19	392.562	1	0.0189195	18	6	1
152.619	110.673	16	229.414	1	0.0199898	18	6	1
154.68	81.9053	27.2627	758.939	0.941932	0.148374	18	6	1
155.209	90.0572	23.4803	921.083	1	0.00118126	18	6	1
156.248	97.9829	20	256.624	1	0.019541	18	6	1
160.34	174.367	22.9701	508.859	0.889736	0.228669	18	6	1
164.477	86.437	27.6341	910.804	0.940144	0.172477	18	6	1
168.449	94.5046	27.4899	1281.56	1	0.000610181	18	6	1
170.372	103.549	26.794	512.773	0.860439	0.260221	18	6	1
177.202	118.411	25	451.229	1	0.0187674	18	6	1
177.899	110.072	26.454	1613.5	1	0.00267729	18	6	1
179.378	126.481	22.6168	1270.51	0.292883	1.08788	18	6	1
179.358	138.763	24.465	2148.18	1	0.00208986	18	6	1
179.439	147.878	27	276.067	1	0.0193605	18	6	1
178.016	157.199	25	274.125	1	0.0194295	18	6	1
179.904	135.737	22.4845	938.328	0.93039	0.142221	18	6	1
180.155	146.534	25	313.704	1	0.0192507	18	6	1
83.278	122.502	28	350.671	1	0.01929	8	7	1
84.7637	134.94	29.4818	1221.72	1	0.00111348	8	7	1
86.9842	118.927	28.8353	1556.41	0.825296	0.307935	8	7	1
86.4624	126.98	28	1254.71	1	0.0179533	8	7	1
88.667	155.101	22	263.735	1	0.0196288	8	7	1
92.8792	116.591	21.5985	2096.42	1	0.00536058	8	7	1
92.9919	122.587	22.4837	2596.69	1	0.0010003	8	7	1
94.5962	158.92	25	491.155	1	0.0183006	8	7	1
102.235	114.12	26.4859	1804.14	1	0.000857519	8	7	1
104.04	122.028	20.4198	1432.48	0.966949	0.0858082	8	7	1
107.36	103.048	26.4638	1864.54	1	0.00218103	8	7	1
110.209	91.9592	24	300.7	1	0.0193943	8	7	1
114.279	100.537	23.258	655.962	0.954659	0.128498	8	7	1
121.063	94.6819	28.4954	1115.34	1	0.000282117	8	7	1
122.561	101.015	24	327.735	1	0.0194155	8	7	1
134.469	99.7661	24.5226	1061.91	0.908575	0.171545	8	7	1
138.549	139.358	17	297.595	1	0.0194677	8	7	1
146.837	83.2381	28	306.327	1	0.0192393	8	7	1
150.901	97.7364	27	235.792	1	0.0197511	8	7	1
150.123	127.289	17	549.697	1	0.0186336	8	7	1
152.908	118.158	28	444.052	1	0.0188429	8	7	1
157.033	104.444	25.6898	734.693	0.970502	0.0975891	8	7	1
159.392	128.211	28	522.318	1	0.0186549	8	7	1
157.868	133.254	16.4489	1869.92	1	0.00295011	8	7	1
164.52	124.069	21.9496	828.331	0.997444	0.0276694	8	7	1
171.489	111.962	22.4164	2550.77	1	0.00475735	8	7	1
81.0029	126.106	28	359.08	1	0.0190716	9	7	1
82.5735	124.552	29	233.471	1	0.0195855	9	7	1
85.1542	146.218	26.239	1213.64	0.98882	0.0582496	9	7	1
86.5693	127.09	28.5109	3227.71	1	0.000674772	9	7	1
87.043	133.034	29	406.334	1	0.0190363	9	7	1
86.7788	136.122	28	400.805	1	0.0189398	9	7	1
85.5996	139.896	29	255.334	1	0.0195477	9	7	1
89.0642	119.941	29.4355	3663.07	1	0.00385892	9	7	1
90.3211	121.149	27.9985	529.881	0.841996	1122.07	9	7	1
90.3894	153.302	24	451.607	1	0.0189414	9	7	1
91.8699	129.523	28	462.562	1	0.0188699	9	7	1
92.3258	138.106	29	253.247	1	0.0195149	9	7	1
92.8839	160.055	26.4771	2231.35	1	0.00138316	9	7	1
93.9966	117.014	21.5001	1563.35	1	7.78497e-06	9	7	1
93.6959	157.313	22	419.835	1	0.0188044	9	7	1
95.3745	159.032	23.4572	2708.56	1	0.00259257	9	7	1
98.0691	105.947	26.1984	749.121	0.97021	0.103074	9	7	1
100.71	114.042	24.438	2175.14	1	0.00354093	9	7	1
103.284	102.765	25	817.957	1	0.018329	9	7	1
107.753	102.91	26.7579	1287.72	0.976853	0.0876519	9	7	1
112.807	101.824	23.9361	1143.67	0.93812	0.161337	9	7	1
116.798	157.972	18.7478	1168.29	0.968143	0.120154	9	7	1
119.82	137.498	14.9474	602.069	0.887196	0.231713	9	7	1
123.084	118.084	30	456.061	1	0.0187591	9	7	1
124.683	96.8405	26.4377	2844.82	1	0.0036871	9	7	1
124.263	153.863	19	317.061	1	0.0193202	9	7	1
128.9	92.9028	25.9791	965.125	0.989733	0.058887	9	7	1
130.194	120.857	28.5398	1922.13	1	0.00234686	9	7	1
136.103	98.9007	24.7287	1075.95	0.983317	0.071742	9	7	1
137.419	142.489	16	369.879	1	0.0192499	9	7	1
141.942	154.997	28.525	2012.62	1	0.00154696	9	7	1
146.703	148.817	28	367.705	1	0.0191078	9	7	1
148.308	99.0333	16.6762	883.404	0.96398	0.108753	9	7	1
147.969	139.029	16.1687	735.614	0.969141	0.106134	9	7	1
149.18	84.106	27	542.024	1	0.0186361	9	7	1
150.115	85.341	28.4846	1956.4	1	0.000952352	9	7	1
152.262	92.2319	22	301.808	1	0.0194735	9	7	1
152.91	101.63	24.8195	1117.63	0.985635	0.0685705	9	7	1
153.997	90.5535	27	370.905	1	0.0189965	9	7	1
155.088	91.8863	29	352.233	1	0.0188415	9	7	1
156.676	116.549	27.789	623.41	0.989668	0.0564569	9	7	1
159.218	103.661	25	400.187	1	0.0190204	9	7	1
162.378	118.545	27.4536	2394.03	1	0.00271511	9	7	1
166.578	110.433	0.602605	1403.41	1	NaN	9	7	1
171.144	134.15	20.7393	813.977	0.985688	0.0661404	9	7	1
80.3732	140.697	22.099	1082.95	0.96338	0.118797	18	7	1
83.4981	132.366	29.4897	1212.79	1	0.000614244	18	7	1
87.2654	117.852	25	429.916	1	0.0190335	18	7	1
86.5432	122.924	27.7669	768.397	0.933351	0.162823	18	7	1
87.0316	160.716	28.1291	1097.86	0.956832	0.129832	18	7	1
91.1268	138.938	15.5157	1568.64	1	0.000952398	18	7	1
90.696	151.507	16.5251	1995.39	1	0.00151233	18	7	1
92.0286	110.508	25.5364	1420.8	1	0.00211914	18	7	1
92.7326	112.453	20.0921	333.93	0.75912	0.37535	18	7	1
93.2507	129.261	15	264.511	1	0.0198822	18	7	1
96.0927	105.053	19.4639	1294.38	1	0.00212001	18	7	1
96.0101	130.484	14	286.519	1	0.0198118	18	7	1
97.2371	142.553	14	458.538	1	0.0190482	18	7	1
99.1285	97.1463	20	468.733	1	0.0188373	18	7	1
98.6116	142.657	13	493.788	1	0.0189037	18	7	1
101.566	161.936	20.5031	1175.84	1	0.00018775	18	7	1
99.8652	164.931	28	288.075	1	0.0195537	18	7	1
102.645	124.934	21	669.392	1	0.0185189	18	7	1
112.332	93.4349	24	248.754	1	0.0200326	18	7	1
111.922	163.713	20	241.984	1	0.0200447	18	7	1
114.472	96.4837	29.4787	1127.4	1	0.00128015	18	7	1
113.515	165.235	0.661252	1837.41	1	NaN	18	7	1
116.76	87.9804	26	425.251	1	0.0188826	18	7	1
125.138	77.1322	23	631.948	1	0.0181504	18	7	1
130.963	90.3178	24.0435	425.403	0.930788	0.172484	18	7	1
130.95	94.4121	27	517.067	1	0.0187393	18	7	1
131.268	98.7541	24.262	760.395	0.947883	0.139309	18	7	1
131.034	151.349	28	351.098	1	0.0191327	18	7	1
134.808	158.66	17.489	1693.59	1	0.000692954	18	7	1
145.768	84.811	28.5037	1583.41	1	0.000227634	18	7	1
144.952	148.679	18	270.849	1	0.0198366	18	7	1
148.777	142.828	16.4709	1293.08	1	0.00170678	18	7	1
152.472	108.121	24.417	1551.25	1	0.0045969	18	7	1
158.917	106.533	17	502.867	1	0.0188775	18	7	1
102.174	107.172	18	252.585	1	0.0195677	8	8	1
105	94.8454	25	238.889	1	0.0194044	8	8	1
106.617	146.678	28.8815	881.915	0.998232	0.0224778	8	8	1
110.816	90.176	25	371.305	1	0.0188321	8	8	1
110.983	120.55	22.9975	734.541	0.755898	750.24	8	8	1
140.83	96.9282	20	356.667	1	0.0189834	8	8	1
150.822	116.057	22	761.738	1	0.0182533	8	8	1
157.849	121.459	22.4923	2084.92	1	0.000471097	8	8	1
172.953	108.622	23	353.335	1	0.0185976	8	8	1
72.0471	135.291	28.4833	1366.44	1	0.00100549	9	8	1
80.9569	138.154	27.4611	1370.07	1	0.00226956	9	8	1
147.301	118.03	27.5106	798.379	1	0.00062425	9	8	1
167.112	97.0654	21.7804	959.728	0.993905	0.0420274	9	8	1
80.5647	138.846	21	271.668	1	0.0193827	18	8	1
83.7341	113.888	20	396.366	1	0.0191696	18	8	1
93.0647	112.34	19.5118	1457.31	1	0.000717392	18	8	1
96.9064	112.85	18	427.568	1	0.0189311	18	8	1
106.034	90.8988	25	207.354	1	0.0199762	18	8	1
106.778	147.552	18.9851	154.736	0.292927	1.22388	18	8	1
107.875	93.908	27.9242	661.713	0.914636	0.19473	18	8	1
109.745	90.0559	24.0008	387.336	0.743763	1575.06	18	8	1
114.033	90.8724	0.576729	967.149	1	NaN	18	8	1
117.257	100.577	25	433.124	1	0.0188405	18	8	1
126.36	91.0792	27.4658	1347.88	1	0.00205937	18	8	1
125.989	92.8632	26	205.205	1	0.0201244	18	8	1
126.39	161.603	22.5354	1083.89	1	0.00210608	18	8	1
128.544	98.9821	25	299.574	1	0.0192749	18	8	1
133.959	99.8686	21	444.783	1	0.0185339	18	8	1
137.096	98.2258	27	232.08	1	0.019676	18	8	1
136.897	143.139	19	204.75	1	0.0199985	18	8	1
143.64	98.1743	28	361.395	1	0.0192469	18	8	1
144.696	142.884	21	201.596	1	0.019905	18	8	1
148.997	95.108	28.4577	1028.26	1	0.00245926	18	8	1
84.6771	90.3198	28	398.316	1	0.0189481	8	9	1
84.9	113.194	0.585991	1275.67	1	NaN	8	9	1
90.5686	108.228	24	533.648	1	0.0187639	8	9	1
98.9639	120.603	23.5148	1248.95	1	0.000893362	8	9	1
99.3554	102.93	22	449.164	1	0.0190402	8	9	1
99.5589	104.893	23	399.097	1	0.0189769	8	9	1
107.236	98.5191	18.4638	1804.7	1	0.00211926	8	9	1
111.81	93.4093	18.5509	1519.64	1	0.00294743	8	9	1
115.719	89.9426	22	581.965	1	0.0185895	8	9	1
121.482	79.417	22.5429	2040.31	1	0.00259076	8	9	1
125.322	110.991	22.3802	688.354	0.853681	0.275397	8	9	1
124.913	118.118	20.0202	527.22	0.911211	0.199972	8	9	1
129.238	96.4086	24	434.195	1	0.0189461	8	9	1
132.77	114.326	21.7795	665.903	0.978668	0.0845281	8	9	1
134.476	94.9392	18.7075	1198.09	0.96686	0.105322	8	9	1
150.979	80.9533	24	517.452	1	0.0186039	8	9	1
164.416	121.577	28.0004	631.03	0.891039	4320.25	8	9	1
90.2674	97.6682	25.448	1299.23	1	0.0029224	9	9	1
96.6743	138.068	26.4872	1513.23	1	0.000775526	9	9	1
121.098	103.549	20.4769	1287.33	1	0.00138261	9	9	1
127.824	97.2799	21.5164	1613.05	1	0.000995274	9	9	1
130.678	180.818	27	311.394	1	0.0190558	9	9	1
151.008	115.668	24.5161	1398.77	1	0.000971026	9	9	1
156.432	129.867	17	218.624	1	0.0196649	9	9	1
85.6433	147.17	29	384.035	1	0.0189816	18	9	1
90.9416	126.77	24	232.198	1	0.0198739	18	9	1
92.9884	147.283	24.5257	1546.97	1	0.00154374	18	9	1
95.6865	138.749	24	235.047	1	0.0199576	18	9	1
96.675	151.55	22.5341	1296.31	1	0.00199054	18	9	1
96.5064	154.973	24	202.642	1	0.0202998	18	9	1
96.7688	156.976	25	437.257	1	0.0187589	18	9	1
108.083	157.328	22	230.028	1	0.0200386	18	9	1
113.084	180.972	29.5024	1351.69	1	0.000147293	18	9	1
114.654	161.571	21	284.958	1	0.01949	18	9	1
116.783	164.928	0.52582	1461.1	1	NaN	18	9	1
116.8	166.804	23	375.869	1	0.0189519	18	9	1
115.942	168.935	24	388.404	1	0.0189625	18	9	1
119.019	107.156	0.643667	1186.73	1	NaN	18	9	1
123.932	169.916	22	238.04	1	0.0198004	18	9	1
125.416	176.518	24.8173	581.468	0.976619	0.0901283	18	9	1
136.216	86.1734	18	295.909	1	0.0196013	18	9	1
142.371	81.1018	23	357.879	1	0.0190766	18	9	1
142.286	145.559	21	244.308	1	0.0197522	18	9	1
145.312	178.869	27.4895	1232.59	1	0.000633463	18	9	1
147.194	90.5773	19	217.575	1	0.019971	18	9	1
149.842	139.733	21.9977	446.735	0.66423	572800	18	9	1
150.883	155.043	26	293.012	1	0.0195638	18	9	1
152.571	91.014	24	244.172	1	0.0198299	18	9	1
152.981	95.0586	20	253.835	1	0.019754	18	9	1
152.865	145.09	28	446.986	1	0.0189048	18	9	1
155.509	132.584	21.495	1025.95	1	0.00030275	18	9	1
156.838	138.813	28	395.218	1	0.0190981	18	9	1
159.017	118.771	27	332.563	1	0.0191829	18	9	1
78.0769	85.8298	27.8005	1524.53	0.996933	0.0292766	8	10	1
78.6275	96.9313	30	365.525	1	0.0191338	8	10	1
94.819	74.6895	29	536.299	1	0.0185537	8	10	1
100.599	81.3439	29.8553	1259.11	0.996683	0.031138	8	10	1
102.464	84.0018	27	513.631	1	0.0187456	8	10	1
103.262	85.8566	26	285.445	1	0.0198846	8	10	1
106.964	92.5957	26.5359	3969.61	1	0.00219138	8	10	1
106.33	101.662	21.5097	1898.73	1	0.000591271	8	10	1
108.83	97.6566	29	492.749	1	0.0189698	8	10	1
110.599	161.186	25	538.964	1	0.0187839	8	10	1
112.193	87.1841	29	446.64	1	0.0189933	8	10	1
113.985	76.8192	28.4703	1220.48	1	0.00176028	8	10	1
114.531	160.055	22	433.136	1	0.0191996	8	10	1
116.586	160.83	21	237.387	1	0.0201019	8	10	1
116.084	174.442	24.4886	1479.52	1	0.000698574	8	10	1
118.835	78.4517	24.94	1038.65	0.985652	0.0704707	8	10	1
118.987	116.292	21	418.617	1	0.0191106	8	10	1
118.278	182.582	26	271.623	1	0.0196372	8	10	1
120.566	117.637	18	357.475	1	0.0195756	8	10	1
122.373	81.2763	27	442.383	1	0.018834	8	10	1
122.527	117.293	19.4967	2269.44	1	0.000202946	8	10	1
124.552	179.941	25.372	1311	0.957823	0.143705	8	10	1
128.545	128.771	19	337.601	1	0.0195183	8	10	1
129.142	142.49	21	358.3	1	0.0194412	8	10	1
130.65	85.172	23	207.497	1	0.0201114	8	10	1
132.785	84.7556	24	339.332	1	0.0194311	8	10	1
133.839	118.493	20.7871	1596.12	0.973441	0.101911	8	10	1
134.305	148.308	21.2701	1544.44	0.992998	0.0524243	8	10	1
133.757	169.104	22.4551	5711.89	0.929311	47.623	8	10	1
133.194	176.053	23.5171	2047.24	1	0.00103976	8	10	1
135.383	156.777	23.6021	1598.93	0.943318	0.138596	8	10	1
136.777	110.336	23.4428	1562.25	0.976865	0.0604588	8	10	1
136.372	160.28	24	541.699	1	0.0190004	8	10	1
141.355	145.341	22.4711	4254.28	1	0.00181751	8	10	1
141.373	183.021	25.8063	1950.15	0.939447	0.170653	8	10	1
144.808	84.9752	30.4002	1752.19	1	0.00544973	8	10	1
145.516	172.141	30.419	1920.24	1	0.00450237	8	10	1
149.089	148.004	22.5285	3130.69	1	0.0017511	8	10	1
151.446	87.7496	25	227.406	1	0.0198819	8	10	1
149.557	183.912	27	417.939	1	0.0190376	8	10	1
154.977	87.5156	26	496.084	1	0.0185774	8	10	1
155.256	140.989	25.6005	1503.54	0.971941	0.0887654	8	10	1
156.808	84.4799	28.3914	2345.23	1	0.00603217	8	10	1
157.155	85.8096	27	686.549	1	0.0183147	8	10	1
158.34	167.839	25.6253	952.689	0.967581	0.098869	8	10	1
161.146	140.106	25.5594	1503.46	1	0.00337917	8	10	1
160.189	148.147	24	219.448	1	0.0204587	8	10	1
166.426	149.692	26	459.872	1	0.0190962	8	10	1
182.914	154.425	27.4417	1954.95	1	0.00334555	8	10	1
184.935	108.27	29	327.716	1	0.0192127	8	10	1
79.1194	84.7849	28	470.974	1	0.0187331	9	10	1
90.9203	80.587	27.4983	2628.2	1	0.000105096	9	10	1
99.5093	82.5027	27.9999	1124.64	0.791971	1.70322e+08	9	10	1
97.6042	94.3208	30	340.327	1	0.0195205	9	10	1
98.2957	95.4455	29	635.527	1	0.0186113	9	10	1
101.361	90.6288	27	359.179	1	0.019444	9	10	1
100.511	93.386	28	398.755	1	0.0193471	9	10	1
104.629	103.29	29	601.656	1	0.0186025	9	10	1
107.411	94.7301	29	527.983	1	0.0189599	9	10	1
111.084	81.6892	29.4966	2870.88	1	0.000207309	9	10	1
112.028	69.6082	28.5878	2132.59	1	0.0047581	9	10	1
114.232	101.058	20.4967	2461.68	1	0.000209798	9	10	1
114.287	117.137	29.5072	2790.31	1	0.00044494	9	10	1
116.444	93.3487	28.4692	1849.05	1	0.00180734	9	10	1
120.973	78.5543	26	810.741	1	0.0184577	9	10	1
120.312	176.969	27.7379	1472.79	0.963738	0.119425	9	10	1
124.883	166.839	22.9318	1280.51	0.984386	0.0764774	9	10	1
129.411	94.0737	22.2394	882.272	0.988454	0.0593007	9	10	1
130.915	147.76	22	640.97	1	0.0188115	9	10	1
130.696	155.629	20	211.485	1	0.0193904	9	10	1
133.6	102.849	21.472	2076.45	1	0.00167929	9	10	1
132.694	165.66	22.4484	1499.44	0.985543	0.0556693	9	10	1
136.705	90.4858	21.5224	808.792	1	0.00132048	9	10	1
136.977	109.243	21	473.818	1	0.0190178	9	10	1
136.603	112.501	22.5057	2303.19	1	0.000351479	9	10	1
137.444	119.247	21.9509	949.123	0.991568	0.0527373	9	10	1
139.464	110.215	23	264.434	1	0.019794	9	10	1
140.94	90.333	29	276.878	1	0.0195952	9	10	1
140.957	158.544	28	209.533	1	0.0205403	9	10	1
139.294	182.47	24.5276	3860.09	1	0.00173972	9	10	1
143.045	116.225	23.5247	1687.92	1	0.00145735	9	10	1
142.476	158.923	27	600.292	1	0.0188269	9	10	1
142.871	160.72	26	240.142	1	0.0202649	9	10	1
145.281	84.3547	31	333.336	1	0.0192959	9	10	1
144.958	182.936	26.4896	2888.34	1	0.000659546	9	10	1
146.11	106.082	25	515.089	1	0.0187637	9	10	1
146.651	181.335	25	652.72	1	0.0185813	9	10	1
150.866	117.287	25.9829	808.002	0.909092	0.202784	9	10	1
155.111	169.122	29.5361	1439.92	1	0.00204949	9	10	1
154.444	178.271	25	522.363	1	0.0188787	9	10	1
158.97	149.056	24.5701	2432.5	1	0.00401445	9	10	1
165.224	137.802	27	467.588	1	0.0189492	9	10	1
166.041	154.452	25	620.29	1	0.0187701	9	10	1
172.83	95.7673	28	349.079	1	0.0192458	9	10	1
181.459	108.311	27	305.148	1	0.0193247	9	10	1
86.8001	75.9761	29.7175	1072.41	0.970582	0.0988624	18	10	1
93.0862	71.7969	29	387.031	1	0.0189233	18	10	1
92.9795	96.0112	31	362.471	1	0.0189681	18	10	1
93.203	126.55	25	555.592	1	0.0186111	18	10	1
93.8197	131.146	21.4925	1159.93	1	0.000454818	18	10	1
100.497	74.622	30	363.56	1	0.0191194	18	10	1
101.879	73.9373	29	513.441	1	0.0186331	18	10	1
103.432	82.3134	28	662.882	1	0.0185858	18	10	1
103.282	84.1946	29	512.112	1	0.0185062	18	10	1
101.785	98.0886	30.4887	1772.37	1	0.000689881	18	10	1
104.737	73.65	28.5022	1833.96	1	0.000132068	18	10	1
104.189	88.7276	28	324.573	1	0.019478	18	10	1
105.626	159.829	21.5247	1506.59	1	0.00148253	18	10	1
104.882	162.095	23.4838	1247.37	1	0.000978088	18	10	1
107.448	161.206	0.53284	1354.03	1	NaN	18	10	1
109.295	73.8066	29.7681	906.248	0.919251	0.182775	18	10	1
110.491	80.1985	27	659.985	1	0.0184887	18	10	1
113.704	73.1258	30	240.553	1	0.0199347	18	10	1
114.722	74.4881	29	370.696	1	0.0192779	18	10	1
113.814	94.6511	31	417.771	1	0.0190071	18	10	1
117.178	156.914	23	354.137	1	0.0193832	18	10	1
120.649	166.498	22.4821	1993.98	1	0.00108412	18	10	1
126.94	76.6303	29	286.605	1	0.0196145	18	10	1
125.806	156.522	21	320.675	1	0.0195777	18	10	1
130.044	181.472	25	472.371	1	0.0189315	18	10	1
132.538	82.5558	28.4664	1966.67	1	0.00199473	18	10	1
133.363	172.895	23.0899	706.17	0.951857	0.13892	18	10	1
134.067	163.853	23.9055	1056.76	0.979031	0.0867801	18	10	1
141.388	91.0337	0.517323	785.317	1	NaN	18	10	1
142.353	96.2156	23.8235	564.017	0.965773	0.112355	18	10	1
142.251	160.627	24.5037	1880.86	1	0.000228037	18	10	1
142.58	168.992	24	329.038	1	0.019601	18	10	1
146.908	162.346	22	495.998	1	0.0189745	18	10	1
146.702	185.126	26	440.489	1	0.0191574	18	10	1
148.863	82.2418	29.469	2044.39	0.696769	510.819	18	10	1
148.795	155.063	20	272.965	1	0.019993	18	10	1
152.06	94.621	21	208.794	1	0.020167	18	10	1
152.97	96.1765	20	396.929	1	0.0190671	18	10	1
152.181	131.081	25	472.054	1	0.018973	18	10	1
155.362	83.1256	28.477	2383.96	1	0.00143487	18	10	1
154.896	88.4408	25	326.755	1	0.0192516	18	10	1
154.808	124.169	25.4724	1786.39	1	0.00164363	18	10	1
155.162	140.581	24	475.216	1	0.0191255	18	10	1
166.16	177.442	27	521.317	1	0.0187606	18	10	1
172.277	97.4396	26	219.958	1	0.0200554	18	10	1
175.15	98.8483	27	394.318	1	0.0191195	18	10	1
176.618	112.953	23	261.069	1	0.0198592	18	10	1
182.121	110.304	26	411.707	1	0.0191273	18	10	1
81.6602	116.732	28.7222	2190.46	0.987939	0.0595026	8	11	1
85.0497	112.787	29	215.453	1	0.0198763	8	11	1
87.7113	139.426	27	445.156	1	0.0189319	8	11	1
90.795	117.02	29	449.251	1	0.0189644	8	11	1
91.8185	108.96	29	748.503	1	0.0183099	8	11	1
94.9401	70.891	28	603.119	1	0.0184899	8	11	1
102.503	145.089	23.4785	2691.44	1	0.00133034	8	11	1
104.038	70.2576	27.5125	1138.21	1	0.000743446	8	11	1
104.058	83.7646	21.9299	694.727	0.3083	0.954733	8	11	1
107.394	100.291	18.9898	1104.85	0.988342	0.0695188	8	11	1
110.608	153.305	30	463.44	1	0.0190613	8	11	1
113.575	70.6281	26.528	4082.3	1	0.001779	8	11	1
111.315	71.0808	28.938	727.768	0.871707	0.251122	8	11	1
113.951	140.805	29.0312	973.946	0.999546	0.0113208	8	11	1
117.358	148.608	28.5567	2969.63	1	0.00327997	8	11	1
117.027	157.553	22	447.409	1	0.019159	8	11	1
119.075	77.546	22	651.732	1	0.0186739	8	11	1
117.964	132.201	19.9003	637.183	0.885901	0.231423	8	11	1
117.181	164.935	24	877.464	1	0.0181358	8	11	1
119.892	69.0951	23	386.818	1	0.0189821	8	11	1
119.801	160.536	22.4801	4577.84	1	0.00123347	8	11	1
124.853	133.65	20.939	1216.89	0.984829	0.0726737	8	11	1
124.301	155.749	22.4642	2439.96	1	0.00212738	8	11	1
124.564	159.572	18	632.279	1	0.0184539	8	11	1
127.098	94.2106	18.5274	1607.8	1	0.00163307	8	11	1
129.095	75.1723	30	212.467	1	0.0201333	8	11	1
127.794	141.471	21.6221	809.371	0.905383	0.189481	8	11	1
128.93	162.987	22	299.284	1	0.0198325	8	11	1
133.778	132.71	20.9418	1054.96	0.946795	0.147746	8	11	1
134.852	148.871	22.0187	1738.18	0.973177	0.10378	8	11	1
135.966	142.601	22.5841	1773.54	1	0.00469544	8	11	1
137.921	155.465	23	425.282	1	0.0192506	8	11	1
144.786	110.251	19.986	487.709	0.308962	0.943273	8	11	1
144.695	116.336	21.443	2331.73	1	0.00329396	8	11	1
171.011	144.608	27	773.682	1	0.0182556	8	11	1
86.2281	119.195	29.4472	1214.51	1	0.00302114	9	11	1
89.5244	128.867	27.3905	2752.85	0.54205	1455.61	9	11	1
92.1909	69.9089	28	290.712	1	0.0194538	9	11	1
101.42	70.1709	28	295.197	1	0.0194533	9	11	1
102.725	74.3423	27.5812	3801.24	1	0.00473032	9	11	1
106.122	83.1668	22.4396	3462.33	1	0.00356325	9	11	1
105.908	121.808	0.62128	1459.58	1	NaN	9	11	1
104.15	154.423	30	399	1	0.0192945	9	11	1
108.366	69.393	28	1493.7	1	0.0176744	9	11	1
109.418	131.127	17.9589	786.679	0.972613	0.101477	9	11	1
111.869	138.084	21	526.865	1	0.0189707	9	11	1
112.647	73.2616	28	462.228	1	0.0189893	9	11	1
114.148	78.341	21.9587	609.734	0.884487	0.23417	9	11	1
112.239	162.876	26.4687	2369.14	1	0.0019353	9	11	1
117.134	112.59	16	499.954	1	0.0191353	9	11	1
121.538	127.21	21.4504	1904.63	1	0.00289329	9	11	1
120.734	133.788	21.4541	2964.19	1	0.00266896	9	11	1
124.815	79.0902	23	454.179	1	0.0189828	9	11	1
123.897	167.091	26	848.021	1	0.0182737	9	11	1
126.617	128.96	20.2247	1685.22	0.878893	0.303118	9	11	1
126.702	137.351	22.1501	856.756	0.779146	0.352017	9	11	1
127.948	139.658	24	380.193	1	0.0195321	9	11	1
129.247	74.8175	29	282.695	1	0.0194351	9	11	1
129.165	164.354	22.4834	2710.36	1	0.00102633	9	11	1
133.229	170.729	28.9997	1051.67	0.818221	18323.7	9	11	1
136.963	117.305	19.1104	1095.89	0.939158	0.168884	9	11	1
137.083	173.475	28.4957	2795.22	1	0.000263086	9	11	1
144.52	117.541	19.5694	2440.3	1	0.00395057	9	11	1
145.399	126.627	29	360.357	1	0.0192779	9	11	1
147.883	111.836	22	271.594	1	0.0199464	9	11	1
148.355	142.875	24	582.977	1	0.018881	9	11	1
152.541	137.022	22.5402	1355.65	1	0.00238834	9	11	1
157.348	153.112	24.7854	1209.7	0.987386	0.0629436	9	11	1
163.085	148.782	25.1793	597.463	0.952315	0.13577	9	11	1
82.2254	114.658	28	448.608	1	0.018953	18	11	1
83.6227	115.541	29.4181	1833.58	1	0.00452113	18	11	1
83.3232	132.645	26.4721	1498.43	1	0.0016959	18	11	1
86.6932	142.39	27.4612	1324.09	1	0.00228102	18	11	1
93.5061	72.7207	26.5052	1006.91	1	0.000306411	18	11	1
93.1049	88.052	22.5351	1794.78	1	0.00211182	18	11	1
92.9862	110.513	30	228.133	1	0.0199628	18	11	1
95.3312	154.224	28	543.774	1	0.0187984	18	11	1
96.1435	75.4598	28	401.375	1	0.0191631	18	11	1
96.4609	148.643	22.4798	1528.51	1	0.00121002	18	11	1
99.399	134.272	30	398.272	1	0.0191118	18	11	1
98.5852	158.518	29.492	1765.96	1	0.00048283	18	11	1
106.767	153.128	20	271.89	1	0.0200951	18	11	1
109.202	79.976	28	276.945	1	0.0196714	18	11	1
108.68	134.092	14.9969	208.404	0.484453	2460.14	18	11	1
108.193	153.478	18	317.032	1	0.0197041	18	11	1
115.131	160.415	22.1591	863.783	0.920168	0.197901	18	11	1
117.12	72.6577	0.667919	1425.54	1	NaN	18	11	1
115.828	133.567	18.521	2332.3	1	0.00126666	18	11	1
117.096	133.841	20	503.165	1	0.0191427	18	11	1
118.905	160.148	20	368.09	1	0.019541	18	11	1
120.839	72.5598	27.4754	2362.16	1	0.00153936	18	11	1
120.656	158.134	29	654.903	1	0.0185901	18	11	1
123.007	69.0206	25	719.561	1	0.0183395	18	11	1
123.41	150.107	29	729.329	1	0.0184683	18	11	1
125.313	140.853	0.586849	1202.17	1	NaN	18	11	1
125.333	156.524	0.58555	1492.75	1	NaN	18	11	1
128.117	148.12	0.5932	1375.58	1	NaN	18	11	1
128.635	74.1137	28	303.91	1	0.0195046	18	11	1
128.67	98.604	17.5007	1156.09	1	3.88373e-05	18	11	1
131.043	160.601	23.4453	1493.15	1	0.00312499	18	11	1
136.376	164.062	23.67	892.462	0.938245	0.149501	18	11	1
139.031	157.175	23.4728	1351.71	1	0.00163208	18	11	1
143.077	117.763	16	202.383	1	0.0193479	18	11	1
143.742	99.2192	22	469.963	1	0.0187321	18	11	1
143.443	115.134	17	248.365	1	0.0200981	18	11	1
146.877	113.958	18.5079	1543.29	1	0.000475195	18	11	1
158.285	112.551	23.4573	2453.83	1	0.00250496	18	11	1
158.708	127.212	17	240.186	1	0.0200841	18	11	1
163.996	136.132	19	202.709	1	0.0202771	18	11	1
166.772	134.271	21.4692	1154.14	1	0.0018302	18	11	1
174.919	146.524	26.9608	468.652	0.886421	0.232795	18	11	1
64.741	134.207	24.446	3460.14	0.951952	25.8418	8	12	1
70.9282	111.756	23.4399	2508.35	1	0.00354016	8	12	1
71.1616	128.157	24	343.808	1	0.0193779	8	12	1
70.6298	133.349	25.517	1943.69	0.950167	0.114737	8	12	1
71.2907	140.528	19.9634	1552.63	0.851014	0.278923	8	12	1
74.3654	118.606	23.4682	2332.87	1	0.00192996	8	12	1
80.9527	113.01	28.4751	2449.03	1	0.00154659	8	12	1
81.5197	135.265	18.4704	1427.79	1	0.00174214	8	12	1
81.631	143.862	21.4635	2394.14	1	0.00215657	8	12	1
81.2435	148.068	24.4255	3150.57	1	0.00425449	8	12	1
83.8038	129.285	17	617.211	1	0.0187666	8	12	1
87.2184	112.704	29.4652	2578.03	1	0.00207173	8	12	1
86.8709	140.964	17.2302	853.052	0.917375	0.206693	8	12	1
88.9268	124.838	18.5226	597.27	0.775585	0.3074	8	12	1
90.5118	132.057	15.498	4977.28	1	0.000128249	8	12	1
93.3386	152.603	0.608957	1231.37	1	NaN	8	12	1
96.5474	139.889	14.0703	1965.76	0.967581	0.114408	8	12	1
101.428	136.498	17.517	1537.98	1	0.00101499	8	12	1
100.898	178.127	29	345.853	1	0.0190196	8	12	1
104.974	141.836	11	306.263	1	0.0196647	8	12	1
106.352	82.5807	23	323.287	1	0.0191827	8	12	1
106.457	110.955	15.4955	1525.46	1	0.000276813	8	12	1
106.39	158.368	24.5012	959.946	1	6.85326e-05	8	12	1
111.654	129.97	21	468.165	1	0.0189133	8	12	1
115.924	95.1405	22	656.555	1	0.0185053	8	12	1
116.905	104.95	25.4835	4705.95	1	0.00105483	8	12	1
117.156	137.913	17.4592	2377.32	1	0.00240965	8	12	1
116.331	140.934	13.8092	1389.81	0.80551	0.327478	8	12	1
120.104	99.7922	22.4648	3244.6	1	0.00211957	8	12	1
118.678	130.832	25.8156	699.588	0.990869	0.0532827	8	12	1
120.666	144.653	16	240.693	1	0.020093	8	12	1
128.97	156.655	19.8083	1433.76	0.952578	0.135001	8	12	1
129.021	175.982	26	235.579	1	0.0197043	8	12	1
131.27	168.579	26	276.557	1	0.0195321	8	12	1
134.193	170.162	27	400.64	1	0.0186915	8	12	1
136.602	147.866	20.8692	614.902	0.991189	0.0531112	8	12	1
159.084	124.514	24	207.128	1	0.0200236	8	12	1
64.1135	127.731	23.5444	1347.07	1	0.00257274	9	12	1
72.2788	117.319	21.4621	5690.16	0.987417	50.2079	9	12	1
71.9899	137.43	24	393.639	1	0.0191272	9	12	1
73.625	122.166	22.9984	430.606	0.722123	1762.59	9	12	1
74.6092	123.711	24	563.676	1	0.0187192	9	12	1
73.2265	127.234	15.4872	1405.23	1	0.000786094	9	12	1
75.2991	143.911	23.1423	1686.36	0.974407	0.0959848	9	12	1
76.2154	148.291	22	368.059	1	0.0192912	9	12	1
80.6603	110.637	28.9059	712.428	0.991412	0.0528259	9	12	1
83.3961	124.079	17.4754	1452.47	1	0.00145391	9	12	1
85.0457	131.503	17.8987	1937.31	0.927969	0.165901	9	12	1
86.4324	166.453	0.663029	1030.37	1	NaN	9	12	1
86.1526	123.237	16	286.129	1	0.0198702	9	12	1
86.633	139.271	17.3525	1194.89	0.922759	0.201379	9	12	1
88.736	107.873	25.5324	1499.92	1	0.00190696	9	12	1
90.7288	126.06	16	1046.31	1	0.0181775	9	12	1
89.9094	133.224	18.4495	1756.52	1	0.00292779	9	12	1
91.9401	162.794	22	444.19	1	0.0189074	9	12	1
92.3523	166.728	23.857	1216.87	0.997558	0.0264685	9	12	1
100.739	86.2868	23.6094	923.035	0.97408	0.0853691	9	12	1
101.326	94.2179	24.0316	733.826	0.996232	0.0341173	9	12	1
104.315	111.212	15.0135	913.811	0.857323	0.283186	9	12	1
103.862	128.872	19.4905	1323.9	1	0.000572336	9	12	1
105.223	175.985	27	603.168	1	0.0184666	9	12	1
107.118	179.224	28.5142	2682.27	1	0.000892786	9	12	1
106.323	181.274	27	236.344	1	0.0195175	9	12	1
108.139	82.3076	22	270.201	1	0.0195729	9	12	1
108.191	105.799	14	206.866	1	0.0203025	9	12	1
109.881	126.121	18.7928	739.405	0.963224	0.11586	9	12	1
113.312	142.404	14	499.373	1	0.019007	9	12	1
115.123	107.75	25.999	595.197	0.8884	1175.1	9	12	1
116.552	80.5501	22	460.372	1	0.0187489	9	12	1
115.712	106.214	27	259.939	1	0.0197252	9	12	1
117.183	140.573	15.4921	2002.04	0.569821	175.087	9	12	1
115.865	182.214	25	334.829	1	0.0190873	9	12	1
119.783	98.8186	22.3904	1036.88	0.991526	0.0578723	9	12	1
128.372	144.689	27.4669	2337.57	1	0.00201875	9	12	1
129.133	161.852	19.3981	2598.09	1	0.0054878	9	12	1
132.797	152.133	17.5513	1375.85	1	0.00295675	9	12	1
131.747	172.902	25.3612	1441.35	0.983572	0.0843021	9	12	1
134.745	148.636	20.4186	1876.09	1	0.00455188	9	12	1
138.212	142.994	16.4488	1617.5	1	0.00290703	9	12	1
140.222	148.297	20	421.655	1	0.0191352	9	12	1
139.814	168.875	27	265.362	1	0.0193028	9	12	1
149.858	106.182	21.8664	753.88	0.990499	0.0553876	9	12	1
152.389	142.319	14.4903	1038.44	1	0.000588606	9	12	1
160.905	124.265	24.4018	1727.77	1	0.00535536	9	12	1
162.075	120.98	22	216.293	1	0.0200643	9	12	1
162.914	129.787	22	224.749	1	0.019969	9	12	1
168.134	119.323	24.5317	1215.16	1	0.00185476	9	12	1
66.0616	146.098	25	242.061	1	0.0195078	18	12	1
71.1007	109.585	23	786.235	1	0.0181411	18	12	1
70.5123	132.096	24.7356	702.189	0.910531	0.193038	18	12	1
71.9942	120.782	23	469.613	1	0.018609	18	12	1
72.7556	140.293	20.4768	2244.55	1	0.00143129	18	12	1
73.7718	145.98	23.8517	759.419	0.929386	0.172221	18	12	1
82.0569	133.243	19	429.728	1	0.0192186	18	12	1
84.4239	88.1477	24	340.198	1	0.019004	18	12	1
83.4123	89.5322	22.5032	1394.53	1	0.000193399	18	12	1
85.3684	137.995	18.4629	1210.83	1	0.00212096	18	12	1
86.6272	128.709	18	604.272	1	0.0188379	18	12	1
85.5192	168.703	23	344.602	1	0.0191072	18	12	1
87.9464	138.285	15	226.129	1	0.0201371	18	12	1
90.4523	162.149	22	352.636	1	0.0193363	18	12	1
92.6994	122.849	20	368.487	1	0.0193594	18	12	1
92.8404	130.728	16.8393	1899.44	0.941356	0.151228	18	12	1
94.2284	161.343	24	301.604	1	0.0195459	18	12	1
97.1092	182.883	23	276.195	1	0.0192554	18	12	1
98.1496	161.021	15	220.794	1	0.019797	18	12	1
100.569	128.393	14	263.685	1	0.0200497	18	12	1
102.433	91.8854	17	353.821	1	0.0192693	18	12	1
105.451	82.1098	21	205.139	1	0.0200172	18	12	1
105.218	85.9429	17	203.519	1	0.0200786	18	12	1
104.36	174.187	26	226.878	1	0.0199305	18	12	1
106.299	101.889	14	503.131	1	0.0187546	18	12	1
107.927	76.6028	26.4117	1200.17	1	0.00470084	18	12	1
109.037	77.8332	25	202.733	1	0.0199164	18	12	1
111.139	163.705	18.5271	1331.71	1	0.0016031	18	12	1
112.385	97.4191	16.5177	1494.83	1	0.0010627	18	12	1
112.673	118.192	21	434.438	1	0.0190724	18	12	1
114.047	129.356	0.588837	1214.75	1	NaN	18	12	1
116.212	74.7917	26	437.477	1	0.0187723	18	12	1
117.315	100.873	23.4605	1577.2	0.497753	1693.76	18	12	1
116.491	132.433	20	432.655	1	0.0191649	18	12	1
116.214	139.048	16	289.243	1	0.0198347	18	12	1
118.426	80.9144	27	402.69	1	0.0189852	18	12	1
118.516	143.338	13	255.428	1	0.0199213	18	12	1
118.825	182.153	29	289.88	1	0.0191931	18	12	1
125.355	73.5427	27	213.628	1	0.0198072	18	12	1
124.382	76.3329	22.4792	1771.09	1	0.00124877	18	12	1
126.457	157.884	18.6908	741.732	0.866814	0.244789	18	12	1
130.612	90.7969	20	314.407	1	0.0195032	18	12	1
132.404	84.3117	25	394.895	1	0.019148	18	12	1
131.967	153.157	18	295.774	1	0.0197585	18	12	1
135.478	143.628	16.9879	554.963	0.849784	1.59405e+07	18	12	1
132.662	146.147	0.578281	1010.09	1	NaN	18	12	1
139.02	73.9896	16	236.953	1	0.0199392	18	12	1
143.06	149.255	19.5107	1085.51	1	0.000637362	18	12	1
147.645	77.8928	20.5161	1410.46	1	0.000971096	18	12	1
148.827	86.0901	27.4781	1936.5	1	0.00132443	18	12	1
151.511	108.608	0.589785	1257.05	1	NaN	18	12	1
152.913	84.9065	29	206.604	1	0.0199778	18	12	1
153.451	158.626	30	214.236	1	0.0198759	18	12	1
156.887	129.03	23	241.503	1	0.0199056	18	12	1
158.964	88.4588	15	235.77	1	0.0198878	18	12	1
159.05	158.612	26	539.974	1	0.0186927	18	12	1
160.979	111.028	25	237.977	1	0.0198725	18	12	1
162.79	102.174	14	292.067	1	0.0198037	18	12	1
163.659	130.826	21.7152	768.438	0.887735	0.220014	18	12	1
166.488	84.7033	15	259.377	1	0.019625	18	12	1
167.156	110.565	14	359.672	1	0.0193873	18	12	1
166.895	113.999	27	322.272	1	0.019221	18	12	1
168.77	84.1814	22	219.672	1	0.019946	18	12	1
170.799	144	29	281.22	1	0.0192147	18	12	1
173.223	82.6875	15	255.75	1	0.0193801	18	12	1
173.103	92.6616	22	444.164	1	0.019038	18	12	1
173.277	106.66	25	267.068	1	0.0195883	18	12	1
173.044	111.589	17.4926	1141.17	1	0.00044619	18	12	1
171.682	128.906	19	221.212	1	0.0200908	18	12	1
173.137	142.39	17	275.198	1	0.0195639	18	12	1
177.805	122.453	25	382.048	1	0.0188541	18	12	1
87.1599	135.952	26	248.03	1	0.0198219	8	13	1
90.3864	130.311	25.5078	1362.76	1	0.000484072	8	13	1
97.1853	88.835	28	243.356	1	0.0196897	8	13	1
100.099	157.318	21	582.527	1	0.0185726	8	13	1
100.661	158.695	22.4341	4902.4	1	0.00391223	8	13	1
102.929	162.907	28.7747	634.205	0.987926	0.0611418	8	13	1
107.27	112.786	18.4799	1150.25	1	0.00120913	8	13	1
105.336	144.931	19	379.402	1	0.0191379	8	13	1
160.962	100.358	27	306.089	1	0.0192618	8	13	1
87.6999	114.877	23	284.623	1	0.0193273	9	13	1
88.6982	132.466	26	353.157	1	0.0192143	9	13	1
101.456	156.448	21.529	1203.42	1	0.00169102	9	13	1
103.257	96.5419	21	339.759	1	0.0191103	9	13	1
102.597	116.267	22	458.708	1	0.0189339	9	13	1
102.77	149.129	29.0579	800.084	0.92922	0.174487	9	13	1
106.023	155.014	20	218.2	1	0.0202074	9	13	1
106.506	156.009	21.4743	2267.17	1	0.00157669	9	13	1
113.411	151.407	19.5085	845.629	0.975477	0.106704	9	13	1
131.894	93.6788	21	205.309	1	0.0199036	9	13	1
132.886	134.392	17.8804	624.957	0.947826	0.145069	9	13	1
133.12	152.318	21	326.249	1	0.019312	9	13	1
135.263	142.334	19.2754	787.531	0.989858	0.0540981	9	13	1
149.96	103.99	23	308.581	1	0.0193501	9	13	1
153	102.114	21	392.533	1	0.0186627	9	13	1
153.856	142.412	24.7475	1468.61	0.998589	0.0191261	9	13	1
156.005	136.221	28.986	608.196	0.995911	0.0356592	9	13	1
158.557	99.6738	27	233.371	1	0.0196824	9	13	1
174.889	132.809	28	250.734	1	0.0197247	9	13	1
176.589	134.279	29	268.913	1	0.0192894	9	13	1
84.0949	106.292	30	340.628	1	0.0191466	18	13	1
84.3638	151.543	29.0185	587.815	0.938562	0.160929	18	13	1
88.0267	114.42	23.3148	721.887	0.886945	0.252706	18	13	1
89.371	135.542	26.5521	1678.66	1	0.00298626	18	13	1
91.6041	90.9529	29.4757	1550.91	1	0.00143546	18	13	1
94.5653	156.708	30	494.542	1	0.0188497	18	13	1
96.1151	84.259	30	315.244	1	0.0193839	18	13	1
95.9422	90.7727	27	407.58	1	0.019091	18	13	1
101.231	160.788	23	477.826	1	0.0188604	18	13	1
104.236	97.3521	0.579143	1032.97	1	NaN	18	13	1
103.397	157.483	0.644347	1400.75	1	NaN	18	13	1
105.888	156.488	20.4514	1287.07	1	0.00279459	18	13	1
106.128	164.08	29	397.937	1	0.0189699	18	13	1
108.304	156.174	0.558837	873.101	1	NaN	18	13	1
111.051	81.5088	27.5325	1866.4	1	0.00194474	18	13	1
114.267	84.4072	26	256.912	1	0.0199258	18	13	1
123.869	96.2374	20	333.227	1	0.0196569	18	13	1
127.164	86.6442	25	210.032	1	0.0201743	18	13	1
127.18	91.0895	22	565.053	1	0.0188439	18	13	1
126.076	104.231	17	216.713	1	0.020175	18	13	1
126.17	139.876	20	331.341	1	0.0195726	18	13	1
127.532	141.381	19	317.64	1	0.0196211	18	13	1
129.778	142.61	20.4358	1910.88	1	0.00359575	18	13	1
135.018	90.4644	29	475.898	1	0.018874	18	13	1
138.257	167.295	20.4727	1618.95	1	0.00163634	18	13	1
142.44	88.8264	24.5047	966.219	1	0.000279443	18	13	1
142.835	98.5976	24	270.745	1	0.0198639	18	13	1
146.458	97.7115	21	261.62	1	0.0197518	18	13	1
148.725	87.1466	28	227.591	1	0.0200157	18	13	1
148.153	96.9857	25	404.302	1	0.0192175	18	13	1
150.739	100.556	23	236.533	1	0.0199185	18	13	1
159.382	100.234	28	412.723	1	0.0191582	18	13	1
159.839	92.8137	28.5079	1879.14	1	0.000483423	18	13	1
166.357	96.6299	28.5215	2195.88	1	0.00131386	18	13	1
168.099	143.002	18	242.786	1	0.0197786	18	13	1
173.349	106.221	28	367.979	1	0.0189803	18	13	1
181.229	116.841	27.4745	1515.31	1	0.00151869	18	13	1
93.1192	145.415	17	438.08	1	0.0188678	8	14	1
97.0547	127.216	22.4981	1112.73	1	0.000112851	8	14	1
104.15	157.453	26.5208	1526.88	1	0.00124674	8	14	1
122.606	175.254	23	527.911	1	0.0186949	8	14	1
131.021	150.634	21	595.461	1	0.0186248	8	14	1
160.793	144.759	26.5861	2676.42	1	0.00469019	8	14	1
168.914	149.134	24.1034	1507.71	0.940626	0.150221	8	14	1
94.9991	165.232	20.5146	1448.08	1	0.000882031	9	14	1
100.146	120.816	20.5215	2153.35	1	0.00130373	9	14	1
103.63	131.385	21.491	2681.24	1	0.000553248	9	14	1
110.856	126.488	20	498.962	1	0.0189201	9	14	1
111.145	170.152	20.9987	657.216	0.910809	94595.7	9	14	1
115.628	175.676	21.4439	1441.8	1	0.00321619	9	14	1
118.043	117.396	20.5514	1722.86	1	0.00294884	9	14	1
118.589	130.722	18.4601	913.006	0.994415	0.0462305	9	14	1
120.667	174.974	23	319.796	1	0.0193394	9	14	1
140.771	173.251	21	244.756	1	0.0197009	9	14	1
141.929	163.268	25	402.294	1	0.0188292	9	14	1
144.235	166.953	24	406.937	1	0.019154	9	14	1
148.223	170.621	24.4686	2232.19	1	0.00190501	9	14	1
160.173	137.313	26.5078	1276.19	1	0.000469617	9	14	1
159.624	145.696	29	722.425	1	0.0184061	9	14	1
164.983	113.194	26.7245	700.139	0.98097	0.0771542	9	14	1
165.959	154.76	24.5417	1325.9	1	0.0024317	9	14	1
168.927	148.532	23.5142	2225.81	1	0.000874396	9	14	1
170.261	108.675	27	256.39	1	0.0196112	9	14	1
172.457	131.252	28	374.432	1	0.0192412	9	14	1
81.2486	126.497	22	465.059	1	0.018722	18	14	1
81.6053	162.846	28	365.332	1	0.0191999	18	14	1
89.173	102.719	24	361.748	1	0.0193618	18	14	1
95.2626	132.123	21	334.317	1	0.0193228	18	14	1
100.71	83.7864	24.5253	1074.16	1	0.00147593	18	14	1
99.8931	126.902	21	341.062	1	0.019348	18	14	1
107.074	170.067	0.62591	1435.89	1	NaN	18	14	1
110.61	168.218	23	373.635	1	0.0191046	18	14	1
109.602	170.077	22	430.184	1	0.0187996	18	14	1
114.171	82.2412	0.507755	879.989	1	NaN	18	14	1
114.581	92.9964	19	271.43	1	0.0197641	18	14	1
115.651	63.0136	27.5343	1628.88	1	0.00201238	18	14	1
116.529	67.7431	29	361.21	1	0.0191272	18	14	1
115.976	73.5444	24	257.178	1	0.0200309	18	14	1
116.208	77.5375	23	217.535	1	0.0201998	18	14	1
115.876	80.154	22	415.472	1	0.0191574	18	14	1
118.158	163.133	29	315.691	1	0.019291	18	14	1
121.077	79.2171	24.4799	1523.78	1	0.0012051	18	14	1
121.131	128.916	19	399.701	1	0.0190869	18	14	1
130.945	96.4087	19	286.3	1	0.019808	18	14	1
132.87	178.228	23	358.209	1	0.0192308	18	14	1
140.376	164.206	27	285.827	1	0.0195205	18	14	1
146.063	95.7189	25	370.568	1	0.0191939	18	14	1
145.94	164.744	25	261.343	1	0.0197409	18	14	1
147.021	172.747	25	524.269	1	0.0186942	18	14	1
148.12	147.408	29	369.488	1	0.0191807	18	14	1
154.891	86.3197	24	383.099	1	0.0194112	18	14	1
156.698	155.671	27.4904	1898.47	1	0.000588783	18	14	1
161.192	144.553	26	311.976	1	0.0195346	18	14	1
163.088	86.3174	25	312.101	1	0.0195226	18	14	1
161.995	132.907	28	460.384	1	0.0189789	18	14	1
162.915	138.179	19.5779	1770.92	1	0.00437098	18	14	1
162.731	156.333	26.9684	761.158	0.989223	0.0603422	18	14	1
164.864	108.479	26	415.449	1	0.0191468	18	14	1
169.948	92.3608	26	523.635	1	0.0187664	18	14	1
170.851	107.359	25.4445	1396.95	1	0.00318555	18	14	1
95.8996	97.1741	30	603.231	1	0.0185782	8	15	1
101.245	93.5537	29	379.903	1	0.0190637	8	15	1
102.14	92.9896	30	431.832	1	0.0190285	8	15	1
106.762	106.428	21	384.894	1	0.019113	8	15	1
110.371	78.4782	21	242.5	1	0.019698	8	15	1
110.044	88.192	30	290.66	1	0.0195617	8	15	1
110.699	112.995	29.174	1231.41	0.993351	0.0449068	8	15	1
109.939	125.648	19.4963	1825.57	1	0.000227404	8	15	1
117.3	82.4903	30	260.578	1	0.0198274	8	15	1
116.075	94.2184	30	315.963	1	0.0193373	8	15	1
118.725	80.0439	29	248.747	1	0.0197074	8	15	1
118.45	94.7231	29	421.753	1	0.0189293	8	15	1
119.827	77.9063	27.5442	1739.68	1	0.00256388	8	15	1
119.889	94.2151	28	359.272	1	0.0193551	8	15	1
124.877	79.8261	27.8913	1402.37	0.972924	0.101565	8	15	1
132.716	85.0885	28.5041	1602.05	1	0.00024959	8	15	1
137.262	84.5913	26.5098	3632.01	1	0.000626125	8	15	1
155.935	94.5548	28	322.655	1	0.0193447	8	15	1
158.242	152.794	28.4673	1630.03	1	0.00194685	8	15	1
160.993	129.524	23	263.584	1	0.019537	8	15	1
166.789	120.364	24.5295	1182.42	1	0.00172954	8	15	1
108.099	106.683	21.0613	305.179	0.293319	1.19922	9	15	1
112.424	91.2728	28.5236	2520.48	1	0.0014501	9	15	1
111.968	154.278	22	330.017	1	0.0192699	9	15	1
115.026	91.3268	23	305.707	1	0.0194564	9	15	1
119.369	76.5747	29	246.216	1	0.0196841	9	15	1
126.985	83.7602	23	275.751	1	0.019413	9	15	1
128.334	85.3546	26.468	1144.71	1	0.00188985	9	15	1
128.995	86.986	28	432.07	1	0.0188075	9	15	1
134.49	134.791	20	326.038	1	0.0193613	9	15	1
67.8579	127.799	26	404.034	1	0.0191149	18	15	1
71.1683	116.391	23.0125	800.595	0.961639	0.12271	18	15	1
75.1918	135.906	24	377.692	1	0.0191482	18	15	1
76.538	143.847	27.1196	832.194	0.965646	0.113971	18	15	1
79.1563	128.394	0.589121	1162.01	1	NaN	18	15	1
81.0243	118.906	20	378.27	1	0.0192625	18	15	1
79.9998	151.207	27	304.02	1	0.0193256	18	15	1
82.3723	118.053	19	481.54	1	0.0188051	18	15	1
84.6111	127.091	20	591.953	1	0.018838	18	15	1
87.1317	115.666	17	205.628	1	0.0201387	18	15	1
87.0457	132.551	20	291.448	1	0.0197915	18	15	1
87.4526	136.039	21.4833	1609.72	1	0.00102314	18	15	1
88.2518	101.304	19.5228	1718.27	1	0.00136983	18	15	1
92.5744	101.915	29	509.418	1	0.0184611	18	15	1
94.8941	143.988	21.5072	1240.36	1	0.000433373	18	15	1
95.83	156.647	29.4959	1099.15	1	0.000248993	18	15	1
104.97	77.7013	19	342.392	1	0.0192754	18	15	1
103.682	162.836	24.999	452.004	0.705571	40986.5	18	15	1
106.776	78.9041	20	400.025	1	0.0192807	18	15	1
108.962	86.734	30	452.906	1	0.0189809	18	15	1
112.599	76.3128	22	264.925	1	0.0198173	18	15	1
112.512	86.2417	20	253.44	1	0.0200057	18	15	1
111.849	152.923	21	424.82	1	0.0188915	18	15	1
114.368	86.1335	29	655.198	1	0.0185683	18	15	1
121.218	88.0204	29	523.727	1	0.0188253	18	15	1
120.604	94.35	29.539	1678.76	1	0.00227652	18	15	1
122.88	72.6607	28	226.327	1	0.0200676	18	15	1
123.072	74.0457	27	277.633	1	0.0195971	18	15	1
122.303	158.687	22.5225	1575.94	1	0.00132652	18	15	1
124.998	89.1101	24	393.887	1	0.0193834	18	15	1
123.474	170.851	25	321.191	1	0.0192674	18	15	1
128.756	80.67	27	416.104	1	0.0189852	18	15	1
128.978	82.5115	26	348.684	1	0.0194755	18	15	1
128.228	88.5603	28.4617	1714.84	1	0.0022896	18	15	1
130.213	174.216	28.245	625.594	0.850861	0.266713	18	15	1
139.166	112.218	16	203.21	1	0.0204717	18	15	1
140.481	159.396	22	298.102	1	0.0196028	18	15	1
145.254	96.1061	0.478316	877.429	1	NaN	18	15	1
148.881	89.0083	30	316.599	1	0.0194585	18	15	1
152.889	152.637	28.5161	1859.7	1	0.000974464	18	15	1
152.53	160.128	22.4015	823.136	0.980068	0.0951534	18	15	1
159.493	118.768	0.581609	946.527	1	NaN	18	15	1
166.704	125.771	22.531	2244.09	1	0.00191082	18	15	1
171.237	149.816	29.4488	1883.36	1	0.00311163	18	15	1
79.2655	120.63	22.5008	871.213	1	4.68911e-05	8	16	1
84.1222	151.384	27	397.31	1	0.0190692	8	16	1
86.657	126.079	22.4546	1484.61	1	0.00264299	8	16	1
88.0934	106.849	27	499.183	1	0.0187692	8	16	1
92.2039	102.366	25	266.699	1	0.0196172	8	16	1
92.8585	111.99	28.5287	1226.91	1	0.00167904	8	16	1
93.4707	125.976	29	438.233	1	0.0189009	8	16	1
91.604	147.193	22.4597	2069.65	1	0.00236612	8	16	1
93.7921	102.064	24	463.541	1	0.0189186	8	16	1
103.257	130.642	30	456.899	1	0.0190228	8	16	1
112.558	136.229	29.9993	499.387	0.705298	4953.28	8	16	1
114.561	125.21	25	348.236	1	0.019279	8	16	1
115.311	130.149	24.6213	1124.54	0.991149	0.0460555	8	16	1
117.115	164.914	21	628.643	1	0.0184986	8	16	1
119.395	154.207	21	403.786	1	0.0191843	8	16	1
119.785	163.024	20	236.898	1	0.020091	8	16	1
123.114	101.379	24.6895	1095.21	0.831172	0.233944	8	16	1
125.138	148.645	25	268.343	1	0.0197673	8	16	1
124.3	156.237	25	334.143	1	0.0193432	8	16	1
125.661	108.853	22.7246	1666.96	0.972452	0.0954117	8	16	1
129.735	148.975	24	460.401	1	0.0190254	8	16	1
130.24	149.906	23	426.204	1	0.0190765	8	16	1
138.762	126.129	20	262.105	1	0.0199249	8	16	1
153.376	91.9496	27	247.945	1	0.0196645	8	16	1
153.912	117.953	24.9196	649.94	0.981029	0.0820784	8	16	1
161.985	125.198	22	270.7	1	0.0195673	8	16	1
84.4482	144.969	26	212.08	1	0.0202251	9	16	1
84.3097	145.994	27	250.459	1	0.0197488	9	16	1
84.9022	151.2	25.4866	858.241	1	0.000796207	9	16	1
90.9855	114.15	28	403.132	1	0.0189265	9	16	1
92.691	125.303	29	537.825	1	0.0186901	9	16	1
92.5511	152.128	22.4362	2071.58	1	0.00367093	9	16	1
94.7952	131.926	28.5509	1594.16	1	0.00296369	9	16	1
100.04	110.723	22.4268	2086.99	1	0.00411079	9	16	1
102.622	102.378	26	411.74	1	0.019045	9	16	1
115.207	159.932	23	515.97	1	0.0187022	9	16	1
120.956	107.168	22.5178	3329.36	1	0.00109444	9	16	1
123.211	96.734	26	284.671	1	0.0195352	9	16	1
129.173	150.27	24.0952	1056.59	0.979618	0.0854018	9	16	1
137.104	126.592	17.5361	1644.81	1	0.0021084	9	16	1
153.165	116.91	25.5175	1625.69	1	0.00105791	9	16	1
161.355	123.715	30	239.049	1	0.0197938	9	16	1
81.4607	141.694	0.506591	1061.46	1	NaN	18	16	1
81.6345	115.399	22.4926	1298.99	1	0.000439401	18	16	1
84.7712	144.719	23	374.347	1	0.0190309	18	16	1
85.8732	106.743	23.5016	1218.67	1	9.45493e-05	18	16	1
88.2796	156.834	23	314.089	1	0.0192767	18	16	1
90.4023	156.727	21	223.383	1	0.0199606	18	16	1
103.306	130.041	30	368.557	1	0.0192751	18	16	1
110.652	93.908	27	424.057	1	0.0188935	18	16	1
117.701	92.7552	0.587836	1110.07	1	NaN	18	16	1
116.254	134.208	28.5528	1528.3	1	0.00305911	18	16	1
120.699	97.6168	23	218.228	1	0.0202439	18	16	1
121.253	148.907	21.4793	1465.09	1	0.00122741	18	16	1
122.35	102.87	29	313.862	1	0.0193841	18	16	1
123.738	102.799	30	333.191	1	0.0194419	18	16	1
124.919	151.003	24	303.267	1	0.0197375	18	16	1
127.362	96.4881	23	282.473	1	0.0196784	18	16	1
125.071	104.447	22.4865	2015.57	1	0.000824232	18	16	1
130.772	96.4474	19.9981	444.281	0.773483	1944	18	16	1
130.907	91.3288	29	266.456	1	0.0196193	18	16	1
133.794	93.1393	23	213.084	1	0.0201353	18	16	1
135.354	100.335	18	373.143	1	0.019526	18	16	1
136.897	152.3	17	348.862	1	0.019304	18	16	1
139.393	123.816	19	407.49	1	0.0191692	18	16	1
143.793	92.1479	23.5253	1479.54	1	0.00149181	18	16	1
148.981	152.877	20	322.515	1	0.0193664	18	16	1
150.662	108.094	19.4795	1992.45	1	0.00126441	18	16	1
162.348	121.936	22.8292	526.693	0.306484	0.993698	18	16	1
161.252	131.412	21	404.802	1	0.018923	18	16	1
163.92	117.04	20	303.199	1	0.0196544	18	16	1
168.54	95.5383	29	422.386	0.34438	NaN	18	16	1
58.1209	132.303	26.5838	3288.94	1	0.0046429	8	17	1
58.2301	154.749	26	626.027	1	0.0187742	8	17	1
59.7571	124.619	26	387.622	1	0.0194719	8	17	1
60.1619	154.625	28	310.399	1	0.0198308	8	17	1
64.2731	127.111	27	506.695	1	0.0192581	8	17	1
66.2774	118.65	26	341.219	1	0.0197811	8	17	1
66.9028	159.176	21.4333	1723.07	1	0.00374433	8	17	1
69.2524	136.714	27	1440.79	1	0.0170542	8	17	1
71.188	121.167	24.7728	1013.6	0.879279	0.235792	8	17	1
73.3368	104.871	23.4197	2613.35	1	0.00444267	8	17	1
72.8423	131.285	25.4962	3707.34	1	0.000239591	8	17	1
74.3194	144.988	25.9681	2291.75	0.98723	0.0663684	8	17	1
76.5495	115.057	26.5193	3009	1	0.00117238	8	17	1
75.649	116.374	23.0011	729.447	0.478554	207.306	8	17	1
75.8891	126.968	26	450.539	1	0.019279	8	17	1
78.1927	107.475	25.4304	3858.14	1	0.00408609	8	17	1
78.6341	145.151	28	999.151	1	0.0174426	8	17	1
77.7089	161.84	28.5254	3299.53	1	0.00153992	8	17	1
79.8559	152.984	26	438.615	1	0.0193329	8	17	1
80.7563	164.798	29	400.179	1	0.0194855	8	17	1
81.8344	173.919	22.5344	4621.68	1	0.00212587	8	17	1
80.2581	176.356	24	612.235	1	0.017921	8	17	1
83.2394	116.777	29	471.813	1	0.0189804	8	17	1
84.0813	184.892	21	830.491	1	0.0184813	8	17	1
86.9198	84.4356	27.434	3093.71	1	0.00380869	8	17	1
86.3822	94.7992	26.5266	5938.45	1	0.0017114	8	17	1
86.4583	180.057	22.549	4009.92	1	0.00294218	8	17	1
86.8618	185.532	25	1362.16	1	0.017951	8	17	1
92.7119	84.8259	28	482.192	1	0.0192512	8	17	1
93.316	184.848	22.0415	4833.26	0.903698	0.162455	8	17	1
95.2139	90.601	26	275.518	1	0.0199503	8	17	1
97.3502	112.594	20.563	1499.79	0.973447	0.0823242	8	17	1
93.784	177.37	0.7114	1980.45	1	NaN	8	17	1
97.0127	87.8418	28.4659	5993.65	1	0.00212544	8	17	1
100.468	184.05	27	981.132	1	0.0182028	8	17	1
102.366	185.447	21.5067	2534.26	0.521825	235.604	8	17	1
105.149	90.4405	27	421.268	1	0.0192051	8	17	1
106.411	185.083	27	295.274	1	0.0196605	8	17	1
106.797	91.5858	28	430.052	1	0.0193353	8	17	1
115.318	81.9596	27	765.495	1	0.0185063	8	17	1
115.169	126.586	20	879.753	1	0.0182247	8	17	1
116.23	107.676	26.55	3367.36	1	0.00301569	8	17	1
132.443	67.2203	24	649.913	1	0.0188045	8	17	1
133.252	96.2508	19.4767	1452.27	1	0.0013646	8	17	1
133.674	67.9996	26.4787	4186.01	1	0.00133564	8	17	1
135.122	76.535	18.4813	2994.37	1	0.00115187	8	17	1
135.572	68.5975	25.0004	1012.57	0.782584	1089.13	8	17	1
140.123	71.0681	24.6897	799.229	0.708652	0.334649	8	17	1
142.593	84.0439	24	484.2	1	0.0181972	8	17	1
142.644	121.084	15.4752	2136.17	1	0.00148275	8	17	1
146.187	73.5959	21.4265	2428.63	0.902403	0.831665	8	17	1
148.785	77.0166	20.2932	448.9	0.298718	1.10474	8	17	1
148.47	96.7358	29.5054	1027.12	1	0.000325136	8	17	1
152.347	88.127	26.1516	1598.94	0.967172	0.110442	8	17	1
152.796	100.554	16	416.119	1	0.0185745	8	17	1
152.684	116.175	15	313.453	1	0.0188252	8	17	1
154.342	163.447	17	716.01	1	0.0187537	8	17	1
157.252	88.1155	21	655.163	1	0.0187554	8	17	1
156.778	92.2773	25.9126	1195.2	0.983732	0.0754007	8	17	1
157.04	166.086	13	227.813	1	0.0191891	8	17	1
160.982	159.374	20.6406	1102.99	0.879754	0.223915	8	17	1
162.545	70.3244	25.4548	2102.2	1	0.00259384	8	17	1
161.839	104.868	20	346.711	1	0.0186954	8	17	1
161.832	148.845	13.5361	3689.08	1	0.0021902	8	17	1
164.511	64.7591	26	509.611	1	0.0191195	8	17	1
163.995	72.4784	27	919.085	1	0.0184236	8	17	1
163.091	112.546	13	226.78	1	0.0192996	8	17	1
165.096	160.775	17	630.432	1	0.0187852	8	17	1
166.624	72.6799	26.4687	5388.4	1	0.00194367	8	17	1
169.076	82.6775	21.701	1660.08	0.945589	0.140699	8	17	1
170.766	73.137	25.9701	1394.21	0.308852	0.944552	8	17	1
169.372	96.8118	21	823.385	1	0.0186386	8	17	1
170.323	115.381	15	247.556	1	0.019155	8	17	1
173.018	73.3224	26	1483.42	1	0.0169865	8	17	1
176.786	101.588	21.541	2083.28	1	0.00238263	8	17	1
179.204	120.14	20.4795	2882.29	1	0.00128149	8	17	1
57.6907	131.884	26.2415	1374.08	0.990952	0.0517062	9	17	1
60.4387	133.729	28	263.855	1	0.0201785	9	17	1
61.7186	125.223	27	881.955	1	0.0184982	9	17	1
61.8766	128.725	25	505.212	1	0.0190651	9	17	1
62.9925	156.8	29	219.524	1	0.0202447	9	17	1
69.2147	112.747	25.4634	3306.87	1	0.0022361	9	17	1
68.6909	122.126	25	409.061	1	0.0194466	9	17	1
67.5474	122.989	28.4139	1590.56	1	0.00460316	9	17	1
68.9993	134.716	22.9561	1349.3	0.915805	0.193851	9	17	1
68.2107	159.199	20.7157	1070.52	0.95813	0.121247	9	17	1
70.1315	166.825	28	1032.5	1	0.018344	9	17	1
72.9236	122.681	26.0015	1101.52	0.759162	225.725	9	17	1
71.3756	148.235	25	630.169	1	0.0189313	9	17	1
74.6984	118.358	24.5112	4171.42	0.933909	65.9249	9	17	1
74.2528	125.519	21	263.921	1	0.020201	9	17	1
74.9914	129.938	24	345.799	1	0.0186433	9	17	1
75.05	168.596	27.5165	1921.3	1	0.000991409	9	17	1
76.681	152.556	28	307.22	1	0.0188184	9	17	1
79.5249	178.962	22	873.995	1	0.0175428	9	17	1
78.4596	179.887	22.3569	629.674	0.301587	1.07568	9	17	1
82.4433	97.7285	26.8277	1369.66	0.997331	0.0274731	9	17	1
82.9444	116.755	28.4936	1296.06	1	0.000389019	9	17	1
82.5744	163.17	20.4838	2780.78	1	0.000979476	9	17	1
81.366	187.372	21.5293	3238.22	1	0.00181892	9	17	1
87.9511	179.297	22.5196	3116.23	0.78772	69.2023	9	17	1
88.7162	89.0751	26.4814	3282.78	1	0.00115366	9	17	1
87.4732	185.294	21.5238	5230.28	1	0.00150269	9	17	1
91.8955	180.145	22	1376.15	1	0.0170771	9	17	1
89.8326	188.76	23.8365	2005.56	0.95689	0.128726	9	17	1
92.0064	90.1673	25	603.602	1	0.0186638	9	17	1
94.2607	88.8732	28	511.695	1	0.0191391	9	17	1
95.063	92.005	27	539.546	1	0.0188676	9	17	1
94.4513	179.155	23.7335	1204.56	0.974593	0.0915546	9	17	1
94.2971	188.535	21.5262	3998.48	1	0.00159768	9	17	1
97.1165	182.955	22.2471	2268.03	0.968024	0.105413	9	17	1
100.635	89.8939	27	699.287	1	0.0187861	9	17	1
101.851	86.3335	25	486.951	1	0.0191889	9	17	1
102.811	186.704	26.7203	642.411	0.892089	0.215905	9	17	1
104.345	85.1541	27	715.7	1	0.0187403	9	17	1
104.08	87.3129	28.4548	2075.82	1	0.00265485	9	17	1
108.654	82.7378	28.4337	2883.63	1	0.00377887	9	17	1
110.677	135.812	18.5021	1838.25	1	0.000130023	9	17	1
112.491	84.7573	27.585	720.485	0.852902	0.246997	9	17	1
112.778	178.87	30.438	2474.53	1	0.00351646	9	17	1
115.075	78.876	25.9191	1314.76	0.996371	0.0332143	9	17	1
114.926	128.594	22	340.067	1	0.0195871	9	17	1
120.938	83.4206	25.4978	2584.26	1	0.000132565	9	17	1
122.86	172.007	19.6503	912.586	0.94217	0.142179	9	17	1
128.78	173.003	19	351.6	1	0.0194397	9	17	1
130.801	94.4799	20.4478	2184.67	1	0.0029639	9	17	1
130.529	136.147	13	263.13	1	0.0201165	9	17	1
134.524	69.1676	24.4836	2723.29	1	0.00101616	9	17	1
137.224	76.9889	17.5164	1615.73	1	0.000986775	9	17	1
138.6	84.4655	25	992.42	1	0.0183547	9	17	1
141.081	147.68	19.9829	1239.36	0.966109	0.114578	9	17	1
140.965	81.128	22	696.684	1	0.0188537	9	17	1
144.889	123.875	21.7866	916.46	0.905481	0.202087	9	17	1
151.46	72.4805	20.2325	1625.37	0.969303	0.103578	9	17	1
153.059	67.6004	20.3023	934.132	0.964373	0.120692	9	17	1
157.646	88.5065	18.4702	2842.64	1	0.00178907	9	17	1
157.085	94.1106	17.52	1892.36	1	0.00119536	9	17	1
155.925	174.564	19	575.086	1	0.0187494	9	17	1
158.865	81.7325	17.5768	1676.32	1	0.00426354	9	17	1
158.819	115.156	16.5748	1029.41	0.349214	0.971831	9	17	1
159.722	100.649	17	381.079	1	0.0185057	9	17	1
161.164	116.583	20	368.93	1	0.0186141	9	17	1
160.988	149.242	13.9416	1070.24	0.930842	0.172232	9	17	1
161.195	166.607	19	474.171	1	0.0191353	9	17	1
162.956	91.2431	20	285.377	1	0.0190407	9	17	1
163.965	104.075	19.9562	1654.79	0.93035	0.173094	9	17	1
161.813	160.186	19.4805	1531.53	1	0.00115872	9	17	1
165.279	155.376	18.8133	2803.25	0.971811	0.109009	9	17	1
167.327	80.674	22.5195	1840.38	1	0.00116183	9	17	1
169.928	93.4816	21.4117	1884.13	0.940181	0.223682	9	17	1
166.995	114.932	22	390.673	1	0.019646	9	17	1
171.063	99.6204	19	318.347	1	0.0187406	9	17	1
169.266	113.211	20	571.727	1	0.0179981	9	17	1
169.614	151.113	23.4265	3341.72	1	0.00413074	9	17	1
172.674	84.6473	21.3352	1134.36	0.895683	0.239333	9	17	1
172.947	90.1203	19	228.705	1	0.0203821	9	17	1
173.099	102.008	18	545.565	1	0.018114	9	17	1
174.808	109.265	16	330.618	1	0.0186975	9	17	1
175.513	150.206	20.1698	263.554	0.294976	1.15787	9	17	1
176.609	110.142	17.4883	2374.96	1	0.000711877	9	17	1
62.0149	128.66	28.0785	497.944	0.382796	2.60364	18	17	1
64.7286	119.143	28	346.623	1	0.019572	18	17	1
65.9105	112.418	23.5245	1219.82	1	0.00142986	18	17	1
69.4314	134.813	0.629026	1760.79	1	NaN	18	17	1
72.037	129.951	25	649.289	1	0.0188261	18	17	1
68.9983	158.455	21	519.176	1	0.0190499	18	17	1
71.7012	122.726	28.4275	2677.94	0.600909	866.44	18	17	1
71.9788	140.982	25	699.077	1	0.0187535	18	17	1
72.7622	144.585	26	485.949	1	0.0192074	18	17	1
75.0156	92.6982	28	487.846	1	0.0188769	18	17	1
74.4842	114.784	24.5571	829.632	0.957096	0.144352	18	17	1
77.1521	120.931	28	369.479	1	0.019579	18	17	1
81.7795	184.088	0.522179	1050.32	1	NaN	18	17	1
84.3175	88.8958	28.4729	2837.11	1	0.00167063	18	17	1
84.7216	174.926	23.5046	2854.8	1	0.00028064	18	17	1
86.7895	90.9616	26.5167	3385.02	1	0.00103104	18	17	1
87.3927	180.85	21.944	792.325	0.512486	0.526438	18	17	1
94.3827	178.733	24.3722	827.102	0.931642	0.155308	18	17	1
95.3216	184.966	21.9881	785.455	0.735653	4.28634e+08	18	17	1
96.6159	69.8851	27	417.721	1	0.019123	18	17	1
95.7195	85.9062	26.5094	1432.65	1	0.000548482	18	17	1
105.021	86.7429	26	338.357	1	0.0195721	18	17	1
106.823	66.6044	26	486.657	1	0.0190396	18	17	1
105.894	85.0761	27.4429	1477.86	1	0.00324896	18	17	1
108.453	69.3405	28	329.011	1	0.0196249	18	17	1
108.841	92.0396	27.6171	1166.63	0.991291	0.0454049	18	17	1
113.417	99.988	21.7864	665.153	0.902389	0.206133	18	17	1
112.156	158.424	24.4877	2222.88	1	0.000748662	18	17	1
118.015	82.6196	25.5565	1944.22	1	0.00321142	18	17	1
117.612	167.962	16	339.929	1	0.0196565	18	17	1
133.075	67.7252	24.5191	1887.34	1	0.00114712	18	17	1
131.965	89.013	19	300.773	1	0.0199179	18	17	1
134.881	75.898	18.5071	2068.69	1	0.000434574	18	17	1
136.782	72.6512	0.580681	1169.93	1	NaN	18	17	1
138.796	58.9157	24	344.117	1	0.0195535	18	17	1
141.639	68.5914	0.57861	1223.3	1	NaN	18	17	1
140.47	73.1212	27	331.894	1	0.019529	18	17	1
141.066	82.5873	29	445.152	1	0.0190896	18	17	1
141.714	121.826	0.617087	1357.95	1	NaN	18	17	1
145.589	67.7314	18.5217	1464.56	1	0.00130413	18	17	1
146.977	56.5419	29	374.775	1	0.0192681	18	17	1
148.111	74.5645	0.585857	1419.83	1	NaN	18	17	1
149.234	181.265	19.4956	1393.62	1	0.00026664	18	17	1
152.094	68.5117	21	486.516	1	0.0191568	18	17	1
154.379	101.784	17.6289	1250.92	0.89838	0.198968	18	17	1
159.907	111.666	19.4794	2099.3	1	0.00124642	18	17	1
160.586	167.44	17.5	4052.47	0.950339	0.10032	18	17	1
162.346	61.1777	29	642.099	1	0.0187054	18	17	1
163.637	74.0491	28.0842	546.497	0.844088	0.281536	18	17	1
163.7	157.071	15.5033	2470.46	1	0.00020331	18	17	1
170.997	77.8398	27.4489	2184.95	1	0.00296619	18	17	1
170.419	85.238	22.2624	328.079	0.297575	1.11832	18	17	1
172.259	149.855	21.9349	1434.33	0.90731	0.204684	18	17	1
178.533	96.5887	19.4925	1410.27	1	0.00045351	18	17	1
89.1148	112.937	29.5539	1965.99	1	0.00309526	8	18	1
88.5706	148.777	29	258.987	1	0.019582	8	18	1
101.647	90.0561	21.5572	2368	1	0.00328467	8	18	1
102.72	148.161	26.5127	1751.83	1	0.000771481	8	18	1
106.519	131.36	18.9443	1436.49	0.967948	0.109686	8	18	1
110.654	126.452	21	382.647	1	0.0190518	8	18	1
119.045	73.0183	22.411	2681.77	1	0.00505942	8	18	1
121.367	105.704	27	552.101	1	0.0186662	8	18	1
120.308	134.233	29	439.233	1	0.0188746	8	18	1
126.56	90.178	24.486	1721.91	1	0.00085045	8	18	1
128.078	94.3182	28.6026	1035.23	0.97526	0.0824868	8	18	1
135.375	98.2045	20	386.27	1	0.0193309	8	18	1
135.771	137.513	21.766	1297.09	0.955685	0.128033	8	18	1
138.286	171.215	25.5312	1559.85	1	0.00185507	8	18	1
140.717	103.952	19.6764	1082.25	0.881312	0.224492	8	18	1
140.972	148.376	22	574.385	1	0.0186908	8	18	1
148.675	125.32	18	392.952	1	0.0193661	8	18	1
149.097	84.9334	24.4655	4542.47	1	0.00215834	8	18	1
150.715	95.5183	21	203.799	1	0.020186	8	18	1
152.475	101.199	21.4731	1815.88	0.92543	0.113876	8	18	1
153.092	130.875	28	487.761	1	0.0189693	8	18	1
152.674	142.426	28.477	2480.68	1	0.00142777	8	18	1
153.128	107.27	19	477.759	1	0.0189948	8	18	1
156.836	94.689	26	398.82	1	0.0192255	8	18	1
156.412	96.6076	27	369.288	1	0.0192512	8	18	1
156.684	108.587	22	403.285	1	0.0192462	8	18	1
157.37	122.116	20	415.069	1	0.0191739	8	18	1
157.198	144.542	24	285.088	1	0.0197368	8	18	1
156.966	146.376	23	353.738	1	0.0190327	8	18	1
159.243	106.49	20	278.247	1	0.0198118	8	18	1
159.345	119.47	24	288.77	1	0.0197266	8	18	1
159.189	139.975	30	234.156	1	0.0199846	8	18	1
95.7697	155.147	28	368.292	1	0.01923	9	18	1
100.205	82.9328	24.4909	1396.57	1	0.000545853	9	18	1
101.225	89.8234	21.9383	1218.01	0.99895	0.0173212	9	18	1
105.147	76.7307	24	293.137	1	0.0195647	9	18	1
105.87	99.1976	23.5087	3738.26	1	0.000557716	9	18	1
116.151	75.7932	21.4799	1445.59	1	0.00123083	9	18	1
124.385	96.1901	24	303.657	1	0.0195843	9	18	1
127.128	90.3115	24.5074	2471.99	1	0.000465498	9	18	1
127.63	112.907	27.4521	1532.18	1	0.0027684	9	18	1
133.166	94.8618	30	302.972	1	0.0196799	9	18	1
132.401	116.823	28.4213	2685.62	1	0.00438927	9	18	1
132.793	135.505	21.8448	1295.86	0.993926	0.0467228	9	18	1
134.606	158.872	18	226.257	1	0.0201297	9	18	1
144.702	104.384	19.8371	802.774	0.940798	0.154808	9	18	1
150.506	86.9198	24	333.36	1	0.0195175	9	18	1
151.344	88.0505	28	432.288	1	0.0189184	9	18	1
150.122	92.4154	24.7793	864.349	0.977021	0.0880597	9	18	1
149.889	110.707	21.4441	5219.3	0.95834	45.0142	9	18	1
150.526	124.532	19.0248	230.209	0.293055	1.2116	9	18	1
151.895	84.605	25.5351	2735.35	1	0.00211749	9	18	1
153.331	101.346	21	802.353	1	0.0183335	9	18	1
152.723	116.942	21	566.402	1	0.0189013	9	18	1
154.739	153.036	24.5131	1387.92	1	0.000780804	9	18	1
156.027	105.1	20	270.48	1	0.0199076	9	18	1
156.529	136.52	28.5874	1042.71	0.657651	0.35444	9	18	1
160.348	121.406	23.0171	886.096	0.953845	0.136389	9	18	1
159.993	144.941	29	382.415	1	0.0191491	9	18	1
162.55	127.203	27.5687	2273.94	1	0.00397846	9	18	1
71.5171	136.353	22	295.071	1	0.0196813	18	18	1
82.1484	116.656	20	291.836	1	0.0196045	18	18	1
84.6335	115.203	19	367.05	1	0.0190067	18	18	1
98.0723	79.7309	26.4681	1482.38	1	0.0018752	18	18	1
98.1962	150.984	26	360.05	1	0.0192838	18	18	1
101.772	75.323	25	266.556	1	0.0196293	18	18	1
103.356	132.496	18	313.767	1	0.019542	18	18	1
104.438	80.4741	29.5082	1174.31	1	0.000496659	18	18	1
112.876	108.619	30.4193	1450.53	1	0.00447344	18	18	1
112.242	161.856	24.1317	518.016	0.967101	0.111085	18	18	1
119.826	69.5674	22	353.14	1	0.0193525	18	18	1
122.823	76.6631	25	294.025	1	0.0194088	18	18	1
122.739	114.545	23	385.05	1	0.0191435	18	18	1
124.449	152.206	16	349.331	1	0.0195541	18	18	1
126.207	72.5652	30	268.991	1	0.0197169	18	18	1
130.464	72.9463	20	246.726	1	0.0199614	18	18	1
130.433	75.7481	28	302.225	1	0.0195923	18	18	1
129.861	84.0469	18	339.55	1	0.0193143	18	18	1
130.391	108.401	19.2967	543.88	0.924744	0.171056	18	18	1
131.751	134.271	16	360.441	1	0.0193772	18	18	1
134.723	167.746	18.3841	542.015	0.955446	0.147733	18	18	1
136.568	102.415	19.506	1502.85	1	0.000362539	18	18	1
136.888	133.954	22	517.482	1	0.0188651	18	18	1
143.945	168.918	24	264.961	1	0.019743	18	18	1
146.973	82.1416	27.5207	1551.43	1	0.00123349	18	18	1
149.272	104.766	21	491.769	1	0.0189483	18	18	1
150.65	84.6733	23	309.19	1	0.0194976	18	18	1
150.398	117.826	20.4979	1496.4	1	0.000128489	18	18	1
153.227	85.3689	28.479	1740.76	1	0.00126839	18	18	1
151.624	98.5029	27	232.056	1	0.0199762	18	18	1
153.391	150.038	20	509.829	1	0.0189527	18	18	1
156.498	108.966	0.547166	974.751	1	NaN	18	18	1
157.075	146.187	22.787	1358.74	0.923889	0.177664	18	18	1
158.827	136.013	27	458.089	1	0.0188933	18	18	1
160.163	96.3524	24.515	1081.24	1	0.000884454	18	18	1
160.665	101.812	29	359.233	1	0.0192359	18	18	1
160.868	108.561	21.4671	1069.55	1	0.00190144	18	18	1
160.769	126.243	27.4948	1581.15	1	0.000319972	18	18	1
160.196	134.765	28	291.033	1	0.0196235	18	18	1
161.187	146.838	29	437.477	1	0.01892	18	18	1
162.175	102.658	28	516.53	1	0.018797	18	18	1
164.263	103.099	27	340.316	1	0.0193178	18	18	1
164.401	119.003	23.5781	1352.92	1	0.00438002	18	18	1
164.971	155.875	29	376.519	1	0.0190373	18	18	1
170.477	119.055	27	431.223	1	0.0190002	18	18	1
170.645	124.837	27.4667	1650.09	1	0.00199846	18	18	1
172.835	136.22	27	346.03	1	0.0192276	18	18	1
72.1817	133.129	27	398.462	1	0.0188877	8	19	1
83.6447	100.527	27.8232	231.066	0.306405	0.995972	8	19	1
91.7465	89.2486	28	263.492	1	0.0198072	8	19	1
92.2549	95.1203	28	546.386	1	0.0187904	8	19	1
92.532	111.46	28.405	1025.58	0.872041	0.309676	8	19	1
106.214	98.9003	21	287.108	1	0.0195273	8	19	1
110.702	98.0686	22.8182	835.957	0.954307	0.132392	8	19	1
111.869	112.415	18	253.614	1	0.0199501	8	19	1
114.863	126.569	28	742.978	1	0.0183384	8	19	1
121.146	76.2575	23	421.284	1	0.0189517	8	19	1
127.282	96.9408	20.5532	1131	0.974701	0.0788401	8	19	1
156.884	88.2005	20.5019	1219.62	1	0.000110205	8	19	1
70.1831	112.006	29	309.284	1	0.0192352	9	19	1
82.5262	89.3215	30	266.156	1	0.0197673	9	19	1
84.8088	93.7459	29	288.4	1	0.019614	9	19	1
84.1189	100.936	28.2648	1539.43	0.947984	0.128357	9	19	1
86.2255	91.7151	27	481.658	1	0.0189928	9	19	1
90.2531	90.8981	30	342.662	1	0.0195252	9	19	1
90.7452	93.7859	28.4872	2929.45	1	0.000783442	9	19	1
96.719	96.2672	23.0146	957.56	0.992039	0.0511703	9	19	1
105.083	96.5174	22.1801	416.905	0.8994	0.21162	9	19	1
106.308	91.3231	21	1108.44	1	0.0180087	9	19	1
110.598	91.2871	21.4993	2102.75	1	4.48519e-05	9	19	1
112.539	103.718	27.962	1015.47	0.99973	0.00871911	9	19	1
112.933	133.03	28.515	2421.77	1	0.000940616	9	19	1
119.163	75.0245	22.5454	2067.61	1	0.00265211	9	19	1
118.793	150.532	25	311.374	1	0.019385	9	19	1
120.955	111.089	29	418.798	1	0.0189471	9	19	1
124.734	100.149	20	318.035	1	0.0195412	9	19	1
125.382	101.747	21	309.247	1	0.0193982	9	19	1
144.615	133.131	29	432.241	1	0.0189002	9	19	1
146.917	150.634	24.4894	1173.7	1	0.000642446	9	19	1
155.857	86.3903	21.6993	1238.57	0.972215	0.0947502	9	19	1
161.421	124.364	23	362.243	1	0.0193447	9	19	1
162.875	116.471	24.5338	2438.91	1	0.00201194	9	19	1
162.82	119.733	26	480.385	1	0.0189566	9	19	1
168.346	119.142	25	866.187	1	0.0181223	9	19	1
173.302	112.541	23	489.944	1	0.0188304	9	19	1
69.8609	132.668	27	286.257	1	0.0194761	18	19	1
69.9926	142.094	27	270.566	1	0.0195455	18	19	1
81.0441	163.327	29.4901	945.006	1	0.000588621	18	19	1
83.69	93.0704	29.8482	471.898	0.981445	0.0799702	18	19	1
85.1493	161.854	27	265.965	1	0.0196556	18	19	1
86.8326	123.693	19	321.562	1	0.0194086	18	19	1
90.1468	104.044	27.7283	725.163	0.953768	0.129309	18	19	1
91.3996	112.156	30.4438	1745.28	1	0.00318234	18	19	1
90.4011	119.96	21	443.33	1	0.0190304	18	19	1
89.9144	160.093	24	223.433	1	0.0201436	18	19	1
94.5576	95.4655	22	312.028	1	0.0195046	18	19	1
93.0569	125.003	19	321.938	1	0.0194172	18	19	1
96.37	113.777	18	269.852	1	0.0198591	18	19	1
95.8945	159.46	21.5381	1427.12	1	0.00225826	18	19	1
97.8467	87.3569	21.5542	1249.96	1	0.00301695	18	19	1
108.636	88.2845	21.8498	2201.95	0.917044	0.185116	18	19	1
111.337	135.549	28.4742	1811.53	1	0.00154541	18	19	1
112.677	95.5441	27	311.874	1	0.0194259	18	19	1
113.047	96.8566	0.538822	960.98	1	NaN	18	19	1
118.36	150.631	25	245.967	1	0.0198014	18	19	1
123.198	125.079	25.4509	1554.35	1	0.00283862	18	19	1
132.324	111.279	19	305.106	1	0.0194757	18	19	1
137.184	168.658	27	462.322	1	0.0188348	18	19	1
166.46	119.473	24.1185	742.974	0.948216	0.144465	18	19	1
173.168	113.594	23	241.969	1	0.0197668	18	19	1
174.83	134.003	22	396.019	1	0.0189508	18	19	1
76.2034	132.029	30	669.694	1	0.0186534	8	20	1
78.5383	109.916	29	355.148	1	0.0193727	8	20	1
79.0619	144.671	29	847.521	1	0.0184224	8	20	1
81.1899	112.65	28	423.155	1	0.0193227	8	20	1
80.8726	152.136	26	708.189	1	0.0185405	8	20	1
81.7475	162.522	25.2273	760.165	0.814878	0.275036	8	20	1
84.8533	168.588	23.4609	2168.78	1	0.0023424	8	20	1
84.0504	173.389	24	268.744	1	0.020004	8	20	1
86.3582	119.868	25.0191	1349.72	0.946257	0.153465	8	20	1
86.354	158.028	24	644.122	1	0.0188833	8	20	1
88.49	84.7191	23	378.605	1	0.0193236	8	20	1
88.0822	159.608	25	235.734	1	0.0202498	8	20	1
90.6599	97.7235	25.4316	2205.57	1	0.00387471	8	20	1
89.893	137.45	30	386.184	1	0.0193939	8	20	1
90.0428	159.462	23	489.811	1	0.0190973	8	20	1
92.6967	107.989	24.5546	2563.25	1	0.00313979	8	20	1
92.2891	158.665	22	373.562	1	0.0195969	8	20	1
97.3387	81.4525	27	657.66	1	0.0187073	8	20	1
98.8771	137.549	23	669.914	1	0.0185351	8	20	1
99.383	148.435	0.492758	1281.84	1	NaN	8	20	1
99.8372	94.0461	24	560.574	1	0.0190137	8	20	1
101.123	111.548	24	318.001	1	0.0198129	8	20	1
99.6008	150.795	23.5085	1661.43	1	0.000509913	8	20	1
103.398	85.8187	23	491.717	1	0.0190618	8	20	1
104.688	112.233	23	559.842	1	0.0187029	8	20	1
107.503	88.647	21.5571	2166.97	1	0.00324047	8	20	1
108.535	100.017	23.4845	4300.74	1	0.000999939	8	20	1
109.007	101.771	21.6104	2302.75	1	0.00594564	8	20	1
108.969	153.058	21.4949	1135.46	1	0.000302243	8	20	1
113.698	160.935	20.7146	1742.95	0.982518	0.0820083	8	20	1
114.447	134.206	24.8846	1193.86	0.99867	0.019396	8	20	1
114.853	189.922	22.5036	2281.35	1	0.000227616	8	20	1
118.056	139.199	24.4592	2638.03	1	0.00241005	8	20	1
120.243	99.2726	18.9973	1050.79	0.931408	0.177183	8	20	1
124.05	122.875	25	353.132	1	0.0194852	8	20	1
127.091	86.6234	20	412.645	1	0.0194912	8	20	1
126.943	132.49	23.9979	1376.23	0.896027	569.227	8	20	1
128.392	73.969	23	344.601	1	0.0194914	8	20	1
128.507	86.7114	19	420.906	1	0.0193294	8	20	1
132.389	132.535	29.4787	1480.57	1	0.00128313	8	20	1
135.027	71.3455	22	866.252	1	0.0185737	8	20	1
134.723	122.8	20	585.088	1	0.0189	8	20	1
136.393	71.0905	21	628.089	1	0.018742	8	20	1
144.568	89.9746	19	520.953	1	0.0190031	8	20	1
149.231	73.2315	21	899.943	1	0.0184089	8	20	1
160.667	153.051	19	457.877	1	0.0190045	8	20	1
163.197	81.4485	26.5693	3435.6	1	0.00403017	8	20	1
165.213	86.6195	28	319.731	1	0.0198154	8	20	1
187.946	117.646	25.4528	2208.37	0.870571	0.274708	8	20	1
86.5386	110.846	27.4631	1720.39	1	0.00217987	9	20	1
86.0078	116.832	24	362.128	1	0.0195014	9	20	1
85.9969	118.875	25	624.075	1	0.018707	9	20	1
85.8265	154.484	24.5305	1131.18	1	0.001785	9	20	1
90.2357	82.8946	23	248.936	1	0.0199862	9	20	1
89.0391	117.208	25	1020.82	1	0.0183421	9	20	1
90.2061	156.982	24	962.075	1	0.0173896	9	20	1
92.1637	124.178	25	230.349	1	0.020182	9	20	1
94.553	119.705	25	983.365	1	0.0183457	9	20	1
95.4299	144.222	29.4413	2252.61	1	0.00335058	9	20	1
96.8426	100.201	26	407.476	1	0.0195369	9	20	1
95.9063	163.684	23.0129	416.562	0.415404	297.306	9	20	1
98.9035	112.956	23.5265	2582.2	1	0.0015865	9	20	1
101.415	94.2376	20.5474	3777.85	1	0.00277242	9	20	1
100.332	102.1	25	435.954	1	0.0191752	9	20	1
103.415	77.8643	25	403.351	1	0.0191382	9	20	1
103.116	87.3164	29.4898	1659.05	1	0.000618463	9	20	1
102.311	90.4035	24.7652	1236.15	0.940814	0.151729	9	20	1
102.571	94.2395	22.481	3247.7	1	0.0011788	9	20	1
104.799	118.41	23.2223	1262.27	0.965641	0.110862	9	20	1
105.134	159.933	0.640023	1768.93	1	NaN	9	20	1
108.819	90.4617	22	461.588	1	0.0192984	9	20	1
109.435	152.437	22.419	2159.41	1	0.00452664	9	20	1
110.578	100.529	22	422.192	1	0.0193748	9	20	1
110.352	130.721	24.1053	1049.67	0.996715	0.0313195	9	20	1
113.508	103.202	0.590523	1229.21	1	NaN	9	20	1
116.728	125.615	25.4659	3762.39	1	0.00204788	9	20	1
118.972	68.9293	28	1024.36	1	0.0182225	9	20	1
119.422	128.215	27	201.594	1	0.0205718	9	20	1
126.821	66.4949	27	665.767	1	0.0186417	9	20	1
127.098	132.819	27	210.719	1	0.0204711	9	20	1
132.636	90.1855	19.0869	1180.93	0.950271	0.150817	9	20	1
133.247	130.444	27	281.398	1	0.0198576	9	20	1
139.261	136.051	16.548	2144.03	1	0.00278031	9	20	1
143.212	72.8518	21.4658	1642.43	1	0.00203435	9	20	1
150.856	82.3588	19.4286	1162.8	0.993523	0.0473351	9	20	1
175.21	101.855	17	463.939	1	0.0189371	9	20	1
176.808	125.385	19.1677	964.243	0.962807	0.129967	9	20	1
181.542	111.237	21.0133	409.65	0.491752	NaN	9	20	1
188.337	117.742	21.5187	6166.91	0.710784	136.812	9	20	1
82.4223	155.188	26	309.295	1	0.0198066	18	20	1
81.3797	160.916	25.4674	1826.8	1	0.00192419	18	20	1
84.8239	115.17	26	319.412	1	0.0195825	18	20	1
86.9884	82.3808	29	416.586	1	0.0191773	18	20	1
85.3931	153.249	24.4431	1451.51	1	0.00315996	18	20	1
87.9297	83.2194	30	258.351	1	0.0199217	18	20	1
90.0985	108.166	29.873	700.179	0.95585	0.131568	18	20	1
92.2871	91.8983	28	263.708	1	0.0200262	18	20	1
[truncated: 105,248 more rows]

## Sheet: SourceDataFigure5c
Firefly	Pvt1en Positive Ctrl	5.73816	5.5961	5.47075	5.55432
	EIE14	2.22228	2.36295	2.40167	2.20669
	Ctrl	1.00641	0.924513	1.04039	1.02618
Nanoluc	Pvt1en Positive Ctrl	4.9736	4.8088	4.7448	4.5112
	EIE14	2.0696	2.2016	2.3232	2.0928
	Ctrl	1.0168	0.924	1.048	0.996

## Sheet: SourceDataEDFig6A 
Table 1-1
x_pix	y_pix	z_pix	brightness	zrsquare	zciratio	hyb	cellID	fov
NaN	NaN	NaN	NaN	NaN	NaN	1	1	3
NaN	NaN	NaN	NaN	NaN	NaN	1	1	3
201.497	227.92	20	614.479	1	0.0187932	1	1	3
206.229	164.452	4.13461	2837.62	0.997131	0.0411619	1	1	3
0	0	0	0	0	0	1	1	3
220.647	165.891	35	897.407	1	0.0182189	1	1	3
NaN	NaN	NaN	NaN	NaN	NaN	2	1	3
0	0	0	0	0	0	2	1	3
198.229	213.309	25.8037	2654.38	0.960954	0.285818	2	1	3
NaN	NaN	NaN	NaN	NaN	NaN	1	2	3
NaN	NaN	NaN	NaN	NaN	NaN	1	2	3
159.78	181.145	21.6018	4126.63	0.985893	0.0812426	1	2	3
165.929	238.985	26.1968	2950.5	0.984288	0.0883374	1	2	3
0	0	0	0	0	0	1	2	3
169.988	203.677	23.6598	3287.1	0.994006	0.0531623	1	2	3
NaN	NaN	NaN	NaN	NaN	NaN	1	3	3
NaN	NaN	NaN	NaN	NaN	NaN	1	3	3
146.849	200.138	35.4407	3564.1	0.96778	0.122762	1	3	3
153.86	198.913	36.4651	3947.71	0.994091	0.0539166	1	3	3
233.517	220.084	10.0401	565.411	0.454604	0.629056	1	3	3
NaN	NaN	NaN	NaN	NaN	NaN	1	4	3
NaN	NaN	NaN	NaN	NaN	NaN	1	4	3
180.87	250.904	29.7231	639.018	0.58846	0.469028	1	4	3
186.068	130.08	26.0041	871.668	0.879347	0.24064	1	4	3
196.188	127.884	27.069	739.042	0.472008	0.61521	1	4	3
204.233	128.116	16.522	3149.57	0.549118	120.469	1	4	3
214.107	128.086	21.4951	1469.86	0.84019	0.309995	1	4	3
220.358	127.655	33.161	869.663	0.870296	0.248812	1	4	3
224.715	128.506	1.50138	3458.92	1	0.000899684	1	4	3
235.313	128.742	1.48815	1543.73	1	0.00772141	1	4	3
242.796	164.033	7.26994	1256.85	0.768455	0.403155	1	4	3
245.838	214.688	28.7724	1094.03	0.918927	0.216491	1	4	3
NaN	NaN	NaN	NaN	NaN	NaN	2	4	3
0	0	0	0	0	0	2	4	3
205.342	126.391	17.9342	803.99	0.835062	0.292103	2	4	3
NaN	NaN	NaN	NaN	NaN	NaN	1	5	3
NaN	NaN	NaN	NaN	NaN	NaN	1	5	3
164.933	175.227	28.8493	2482.39	0.993423	0.0617582	1	5	3
170.906	172.614	34	664.926	1	0.0186325	1	5	3
NaN	NaN	NaN	NaN	NaN	NaN	1	5	3
NaN	NaN	NaN	NaN	NaN	NaN	1	5	3
214.072	231.214	12.4906	3530.62	1	0.000565709	1	5	3
235.651	198.507	16.8978	1998.64	0.949376	0.14751	1	5	3
NaN	NaN	NaN	NaN	NaN	NaN	1	6	3
NaN	NaN	NaN	NaN	NaN	NaN	1	6	3
158.736	196.895	12.093	6926.31	0.930536	0.163747	1	6	3
164.965	218.703	12.3924	2256.35	0.995486	0.0478173	1	6	3
166.759	205.324	8.11146	3698.05	0.995719	0.0520799	1	6	3
195.217	220.701	14.3307	1946.98	0.925672	0.197855	1	6	3
NaN	NaN	NaN	NaN	NaN	NaN	1	7	3
NaN	NaN	NaN	NaN	NaN	NaN	1	7	3
153.798	213.278	25.563	1494.1	0.202375	2397.28	1	7	3
201.654	184.177	4.53244	1355.78	0.928047	0.192662	1	7	3
207.115	241.565	24.8697	4887.69	0.688774	0.39145	1	7	3
219.084	215.047	23.4844	2108.88	1	0.000921874	1	7	3
229.93	187.829	13	841.937	1	0.0182349	1	7	3
NaN	NaN	NaN	NaN	NaN	NaN	2	7	3
0	0	0	0	0	0	2	7	3
194.437	243.073	26.8068	274.479	0.846514	0.284682	2	7	3
NaN	NaN	NaN	NaN	NaN	NaN	1	8	3
NaN	NaN	NaN	NaN	NaN	NaN	1	8	3
NaN	NaN	NaN	NaN	NaN	NaN	1	8	3
NaN	NaN	NaN	NaN	NaN	NaN	1	8	3
0	0	0	0	0	0	1	8	3
207.176	147.532	23.4184	1315.69	0.705509	0.409706	1	8	3
NaN	NaN	NaN	NaN	NaN	NaN	2	8	3
0	0	0	0	0	0	2	8	3
182.632	229.875	33.4797	2517.62	0.322536	943.726	2	8	3
NaN	NaN	NaN	NaN	NaN	NaN	1	9	3
NaN	NaN	NaN	NaN	NaN	NaN	1	9	3
152.34	220.206	14	538.154	1	0.0189875	1	9	3
163.568	237.342	26.1358	1745.21	0.793866	0.469171	1	9	3
175.486	238.42	3.21886	156.564	0.554931	0.621906	1	9	3
194.3	246.58	31.3248	438.453	0.300057	1.09041	1	9	3
214.185	172.251	10.3956	5904.2	0.948883	0.188268	1	9	3
240.848	237.386	18.2882	2100.01	0.926761	0.210751	1	9	3
247.114	178.853	31.864	769.372	0.646054	0.446011	1	9	3
NaN	NaN	NaN	NaN	NaN	NaN	1	10	3
NaN	NaN	NaN	NaN	NaN	NaN	1	10	3
203.35	237.466	30	450.372	1	0.0189978	1	10	3
229.082	194.774	18.9157	4616.51	0.955721	0.128422	1	10	3
NaN	NaN	NaN	NaN	NaN	NaN	2	10	3
0	0	0	0	0	0	2	10	3
180.362	183.231	17.3326	279.679	0.947055	0.140081	2	10	3
NaN	NaN	NaN	NaN	NaN	NaN	1	11	3
NaN	NaN	NaN	NaN	NaN	NaN	1	11	3
206.565	136.874	20.6503	1447.72	0.865347	0.271266	1	11	3
239.154	154.772	21	886.823	1	0.0180738	1	11	3
NaN	NaN	NaN	NaN	NaN	NaN	1	12	3
NaN	NaN	NaN	NaN	NaN	NaN	1	12	3
215.467	189.107	22.4717	2802.77	0.373317	11398.9	1	12	3
222.167	203.483	2.26145	2566.49	0.989401	0.290144	1	12	3
NaN	NaN	NaN	NaN	NaN	NaN	1	13	3
0	0	0	0	0	0	1	13	3
186.619	219.592	16.0903	3051.11	0.972621	0.128478	1	13	3
NaN	NaN	NaN	NaN	NaN	NaN	2	13	3
0	0	0	0	0	0	2	13	3
193.563	219.342	14.2974	2125.75	0.993598	0.0612849	2	13	3
NaN	NaN	NaN	NaN	NaN	NaN	1	14	3
0	0	0	0	0	0	1	14	3
237.437	154.751	12.9477	464.843	0.280366	NaN	1	14	3
NaN	NaN	NaN	NaN	NaN	NaN	1	15	3
NaN	NaN	NaN	NaN	NaN	NaN	1	15	3
206.858	148.438	25	611.172	1	0.0186504	1	15	3
224.287	156.039	5.55029	1274.15	0.85767	0.285806	1	15	3
NaN	NaN	NaN	NaN	NaN	NaN	2	15	3
0	0	0	0	0	0	2	15	3
162.007	172.313	8.71828	2897.7	0.726324	0.402188	2	15	3
NaN	NaN	NaN	NaN	NaN	NaN	1	16	3
NaN	NaN	NaN	NaN	NaN	NaN	1	16	3
156.975	204.932	5.28229	2152.16	0.973447	0.123725	1	16	3
0	0	0	0	0	0	1	16	3
193.013	206.127	18.4881	1558.99	1	0.000697575	1	16	3
NaN	NaN	NaN	NaN	NaN	NaN	1	17	3
NaN	NaN	NaN	NaN	NaN	NaN	1	17	3
155.358	184.74	25.6408	4389.36	0.929736	0.151353	1	17	3
164.764	183.92	13.9794	574.759	0.624442	141810	1	17	3
NaN	NaN	NaN	NaN	NaN	NaN	2	17	3
0	0	0	0	0	0	2	17	3
222.444	160.969	10.2075	2516.57	0.710945	0.626558	2	17	3
NaN	NaN	NaN	NaN	NaN	NaN	2	18	3
0	0	0	0	0	0	2	18	3
193.486	165.057	31.6815	318.041	0.30421	0.890813	2	18	3
NaN	NaN	NaN	NaN	NaN	NaN	1	19	3
NaN	NaN	NaN	NaN	NaN	NaN	1	19	3
170.675	168.407	19.6529	3841.16	0.985346	0.083709	1	19	3
190.441	214.836	2.8885	19841.2	0.749157	547.594	1	19	3
196.166	168.832	33.8319	937.848	0.903736	0.20648	1	19	3
NaN	NaN	NaN	NaN	NaN	NaN	1	20	3
0	0	0	0	0	0	1	20	3
190.109	182.338	18.3121	2366.34	0.868735	0.275426	1	20	3
NaN	NaN	NaN	NaN	NaN	NaN	1	21	3
NaN	NaN	NaN	NaN	NaN	NaN	1	21	3
200.943	189.516	11.6137	1806.04	0.943424	0.167467	1	21	3
204.673	202.878	11.2527	4837.14	0.992341	0.0770751	1	21	3
NaN	NaN	NaN	NaN	NaN	NaN	1	21	3
208.816	193.293	2.53715	1753.08	1	0.00214848	1	21	3
211.993	200.959	7.45228	4000.82	0.987433	0.0863298	1	21	3
NaN	NaN	NaN	NaN	NaN	NaN	1	22	3
NaN	NaN	NaN	NaN	NaN	NaN	1	22	3
174.096	223.631	8.20726	3759.83	0.95585	0.191402	1	22	3
206.777	247.101	25	756.171	1	0.0183664	1	22	3
226.847	214.478	38	551.833	1	0.0364085	1	22	3
234.677	184.491	15.8999	5195.7	0.811935	0.287316	1	22	3
NaN	NaN	NaN	NaN	NaN	NaN	1	23	3
NaN	NaN	NaN	NaN	NaN	NaN	1	23	3
159.557	220.613	13.994	330.823	0.559359	2718.18	1	23	3
167.707	208.693	17.1353	570.269	0.643296	0.44435	1	23	3
177.506	212.74	22.5481	3384.8	0.681698	2529.29	1	23	3
180.926	182.944	19.1584	2061.17	0.985735	0.0798335	1	23	3
230.928	186.391	22	512.485	1	0.0187875	1	23	3
NaN	NaN	NaN	NaN	NaN	NaN	2	23	3
NaN	NaN	NaN	NaN	NaN	NaN	2	23	3
165.514	186.971	3.72339	481.272	0.333523	0.893273	2	23	3
180.963	203.704	24.6239	255.342	0.931064	0.35578	2	23	3
NaN	NaN	NaN	NaN	NaN	NaN	1	26	3
NaN	NaN	NaN	NaN	NaN	NaN	1	26	3
147.378	146.138	7.02998	4447.37	0.8113	0.270541	1	26	3
189.146	117.984	28.7288	2036.9	0.915695	0.204624	1	26	3
193.406	158.306	8.85845	1557.45	0.870426	0.250342	1	26	3
219.49	142.555	13	705.551	1	0.0185502	1	26	3
NaN	NaN	NaN	NaN	NaN	NaN	1	29	3
NaN	NaN	NaN	NaN	NaN	NaN	1	29	3
162.301	186.908	24.3537	1791.92	0.906754	0.226139	1	29	3
207.436	174.001	27.4918	2145.63	1	0.000490447	1	29	3
NaN	NaN	NaN	NaN	NaN	NaN	1	29	3
238.743	176.124	31.3969	319.761	0.303635	1.0579	1	29	3
239.216	168.275	7	845.614	1	0.0180144	1	29	3
259.755	175.499	8.81725	4012.76	0.889579	0.215592	1	29	3
NaN	NaN	NaN	NaN	NaN	NaN	2	29	3
NaN	NaN	NaN	NaN	NaN	NaN	2	29	3
228.592	164.798	15.3363	972.126	0.94584	0.187961	2	29	3
264.977	187.315	24.5036	891.495	0.924366	0.198271	2	29	3
NaN	NaN	NaN	NaN	NaN	NaN	1	30	3
NaN	NaN	NaN	NaN	NaN	NaN	1	30	3
220.737	253.163	24	458.812	1	0.0190153	1	30	3
230.452	156.835	2.01409	16718.1	0.876846	666.691	1	30	3
233.455	160.85	10.2613	938.638	0.379064	0.810034	1	30	3
240.375	162.986	23.0753	2144.96	0.891068	0.241247	1	30	3
244.302	235.059	0.548725	3719.66	0.713814	NaN	1	30	3
NaN	NaN	NaN	NaN	NaN	NaN	1	31	3
NaN	NaN	NaN	NaN	NaN	NaN	1	31	3
196.762	147.882	22.8519	1759.44	0.998845	0.0229295	1	31	3
NaN	NaN	NaN	NaN	NaN	NaN	1	31	3
214.655	242.791	31.4609	1849.16	0.998121	0.0306262	1	31	3
219.133	155.247	19	935.122	1	0.0181428	1	31	3
256.988	190.382	28.8985	3001.4	0.985047	0.0829907	1	31	3
NaN	NaN	NaN	NaN	NaN	NaN	2	31	3
0	0	0	0	0	0	2	31	3
237.764	238.753	15.0751	815.205	0.866174	0.256853	2	31	3
NaN	NaN	NaN	NaN	NaN	NaN	1	32	3
NaN	NaN	NaN	NaN	NaN	NaN	1	32	3
123.974	218.728	16	904.761	1	0.0179757	1	32	3
142.655	204.341	21.9233	4802.6	0.949836	0.134761	1	32	3
NaN	NaN	NaN	NaN	NaN	NaN	1	33	3
NaN	NaN	NaN	NaN	NaN	NaN	1	33	3
144.247	213.811	23	941.608	1	0.0181356	1	33	3
194.95	156.845	16.8856	1246.32	0.854435	0.430605	1	33	3
206.809	174.921	6.49299	2831.57	1	0.000419654	1	33	3
227.408	188.325	3.2399	2642.65	0.991552	0.0709452	1	33	3
235.171	170.616	35.4997	3873.3	0.66149	13.9813	1	33	3
NaN	NaN	NaN	NaN	NaN	NaN	1	34	3
NaN	NaN	NaN	NaN	NaN	NaN	1	34	3
122.223	155.169	37.0022	1297.71	0.826232	0.551498	1	34	3
173.422	191.177	6.30384	8024.35	0.222507	NaN	1	34	3
NaN	NaN	NaN	NaN	NaN	NaN	1	35	3
0	0	0	0	0	0	1	35	3
182.548	241.596	31.2179	1693.82	0.983332	0.0923167	1	35	3
NaN	NaN	NaN	NaN	NaN	NaN	1	36	3
NaN	NaN	NaN	NaN	NaN	NaN	1	36	3
217.482	171.93	31.9436	2568.76	0.972553	0.112944	1	36	3
241.142	186.862	11.978	828.457	0.865955	0.256732	1	36	3
NaN	NaN	NaN	NaN	NaN	NaN	1	37	3
NaN	NaN	NaN	NaN	NaN	NaN	1	37	3
190.461	160.872	20.0118	2490.7	0.88065	0.244547	1	37	3
227.062	180.652	17.4758	2289.26	0.978169	0.108131	1	37	3
NaN	NaN	NaN	NaN	NaN	NaN	1	38	3
NaN	NaN	NaN	NaN	NaN	NaN	1	38	3
148.669	247.445	17.9077	5868.54	0.974441	0.0951777	1	38	3
152.422	152.645	18.0617	3302.2	0.968112	0.169364	1	38	3
158.946	229.814	9.06919	6090.59	0.700515	0.37945	1	38	3
174.809	126.065	1.65528	1448.57	0.873701	5.24817	1	38	3
175.052	190.504	6.03196	2167.07	0.876622	0.251092	1	38	3
181.355	259.953	20	816.746	1	0.0175958	1	38	3
192.728	119.309	21.05	792.182	0.887623	0.230742	1	38	3
NaN	NaN	NaN	NaN	NaN	NaN	1	38	3
200.597	122.343	7	372.647	1	0.0185734	1	38	3
NaN	NaN	NaN	NaN	NaN	NaN	1	39	3
NaN	NaN	NaN	NaN	NaN	NaN	1	39	3
183.737	219.287	4	535.117	1	0.0191081	1	39	3
188.111	228.926	10.385	2517.93	0.934901	0.190058	1	39	3
NaN	NaN	NaN	NaN	NaN	NaN	1	40	3
0	0	0	0	0	0	1	40	3
228.902	232.984	7.99999	224.733	1	0.0195407	1	40	3
NaN	NaN	NaN	NaN	NaN	NaN	1	41	3
NaN	NaN	NaN	NaN	NaN	NaN	1	41	3
174.588	221.266	32.7525	2708.84	0.948812	0.13489	1	41	3
185.172	223.549	36.2347	2462.08	0.963585	0.139239	1	41	3
NaN	NaN	NaN	NaN	NaN	NaN	1	42	3
NaN	NaN	NaN	NaN	NaN	NaN	1	42	3
115.796	200.13	32.61	2621.02	0.918864	0.204035	1	42	3
119.168	146.285	29.87	4660.56	0.824203	0.270053	1	42	3
217.744	208.504	23.584	1747.1	0.984665	0.0848677	1	42	3
NaN	NaN	NaN	NaN	NaN	NaN	2	42	3
0	0	0	0	0	0	2	42	3
148.074	230.186	17.7501	2687.43	0.737776	0.380809	2	42	3
NaN	NaN	NaN	NaN	NaN	NaN	1	43	3
NaN	NaN	NaN	NaN	NaN	NaN	1	43	3
104.906	134.739	25.9732	6633.76	0.846552	0.518974	1	43	3
107.816	192.413	6.50221	1742.66	0.903603	0.209322	1	43	3
111.889	169.843	7.13911	7869	0.860598	0.241391	1	43	3
115.492	141.127	25.051	5730.71	0.998376	0.0324138	1	43	3
120.725	198.794	17.716	2909.12	0.934571	0.179701	1	43	3
128.17	124.308	28.6028	4558.54	0.982229	0.0913177	1	43	3
140.485	101.653	25.8041	3092.91	0.932839	0.176971	1	43	3
143.435	141.254	6.08304	1221.85	0.598011	0.465334	1	43	3
146.418	145.618	9.34294	2627.42	0.902907	0.231288	1	43	3
160.175	107.483	20.4324	3299.04	0.997176	0.0368997	1	43	3
198.845	281.395	4.49123	7193.75	0.864529	0.306495	1	43	3
209.113	107.005	1.48438	8279.32	0.871963	4776.2	1	43	3
227.104	178.194	33.4673	2069	0.15142	29074.6	1	43	3
226.838	182.223	6.68141	3779.58	0.90681	0.217684	1	43	3
257.191	225.766	17.5038	3663.98	0.997572	0.0348777	1	43	3
256.786	278.605	10	838.858	1	0.0178015	1	43	3
273.933	208.441	11.0966	715.919	0.334022	0.79827	1	43	3
NaN	NaN	NaN	NaN	NaN	NaN	1	44	3
0	0	0	0	0	0	1	44	3
221.532	213.603	30.4465	3777.98	0.997801	0.032299	1	44	3
NaN	NaN	NaN	NaN	NaN	NaN	1	45	3
0	0	0	0	0	0	1	45	3
176.477	159.006	13	651.548	1	0.0185807	1	45	3
NaN	NaN	NaN	NaN	NaN	NaN	1	46	3
NaN	NaN	NaN	NaN	NaN	NaN	1	46	3
0	0	0	0	0	0	1	46	3
259.429	227.162	2.83315	5367.61	0.833557	0.737295	1	46	3
NaN	NaN	NaN	NaN	NaN	NaN	1	47	3
0	0	0	0	0	0	1	47	3
173.257	232.064	0.601749	3528.14	1	NaN	1	47	3
NaN	NaN	NaN	NaN	NaN	NaN	1	48	3
NaN	NaN	NaN	NaN	NaN	NaN	1	48	3
192.553	183.541	12.9787	5207.64	0.808538	0.269948	1	48	3
206.264	161.529	20.4831	2664.65	1	0.000999833	1	48	3
NaN	NaN	NaN	NaN	NaN	NaN	1	49	3
NaN	NaN	NaN	NaN	NaN	NaN	1	49	3
190.938	222.519	22	844.893	1	0.0185721	1	49	3
201.998	185.183	23.9353	4563.21	0.862769	0.256989	1	49	3
206.616	180.461	26.9583	3208.25	0.888242	0.238217	1	49	3
NaN	NaN	NaN	NaN	NaN	NaN	1	50	3
0	0	0	0	0	0	1	50	3
158.159	162.934	2.88435	454.618	0.891426	0.349017	1	50	3
NaN	NaN	NaN	NaN	NaN	NaN	1	51	3
NaN	NaN	NaN	NaN	NaN	NaN	1	51	3
158.279	233.273	2.00001	355.56	1	0.184266	1	51	3
182.373	126.477	18.2714	11239.4	0.152056	NaN	1	51	3
189.769	122.326	16.4771	2790.65	1	0.00134788	1	51	3
191.199	128.82	23	440.502	1	0.0183402	1	51	3
197.329	198.385	17	397.676	1	0.0184985	1	51	3
209.083	258.105	4.53059	3009.07	0.374132	6023.83	1	51	3
231.483	132.143	9.05468	2687.1	0.985159	0.0957839	1	51	3
NaN	NaN	NaN	NaN	NaN	NaN	1	53	3
0	0	0	0	0	0	1	53	3
155.241	227.076	36.8971	1219.35	0.935616	0.300298	1	53	3
NaN	NaN	NaN	NaN	NaN	NaN	1	54	3
NaN	NaN	NaN	NaN	NaN	NaN	1	54	3
164.567	184.223	10.1772	10045.6	0.931025	0.179389	1	54	3
191.097	224.041	18.8646	4894.03	0.972156	0.104466	1	54	3
214.811	232.632	4.22381e-10	1367.61	0.941954	NaN	1	54	3
232.429	172.78	10.67	3367.72	0.96803	0.12428	1	54	3
NaN	NaN	NaN	NaN	NaN	NaN	1	55	3
NaN	NaN	NaN	NaN	NaN	NaN	1	55	3
162.828	168.874	18.1962	1264.17	0.774098	0.354684	1	55	3
188.167	155.156	16.2912	3609.2	0.548878	2.52927	1	55	3
188.758	160.845	24.6175	949.805	0.907533	0.216376	1	55	3
223.579	205.346	26	260.728	1	0.0197528	1	55	3
NaN	NaN	NaN	NaN	NaN	NaN	1	56	3
NaN	NaN	NaN	NaN	NaN	NaN	1	56	3
186.909	146.44	22.9589	1481.28	0.94101	0.157072	1	56	3
227.442	218.997	14.957	1715.82	0.978527	0.111312	1	56	3
243.334	221.442	14.981	1895.53	0.97515	0.12513	1	56	3
NaN	NaN	NaN	NaN	NaN	NaN	2	56	3
0	0	0	0	0	0	2	56	3
149.104	197.465	30.6343	246.969	0.830368	0.27233	2	56	3
NaN	NaN	NaN	NaN	NaN	NaN	1	57	3
NaN	NaN	NaN	NaN	NaN	NaN	1	57	3
166.881	170.805	28.7154	4204.34	0.778907	0.345277	1	57	3
NaN	NaN	NaN	NaN	NaN	NaN	1	57	3
0	0	0	0	0	0	1	57	3
231.254	182.575	2.17918	2672.91	0.993362	0.268729	1	57	3
NaN	NaN	NaN	NaN	NaN	NaN	1	58	3
NaN	NaN	NaN	NaN	NaN	NaN	1	58	3
122.626	193.716	28.6302	1418.9	0.762222	0.385375	1	58	3
126.901	183.645	16.3051	5077.34	0.900675	0.297369	1	58	3
132.347	201.601	17.4658	3626.59	1	0.00199041	1	58	3
134.842	188.819	28.5638	2350.29	0.44211	209.613	1	58	3
140.622	212.739	9.30644	1515.37	0.965228	0.135651	1	58	3
NaN	NaN	NaN	NaN	NaN	NaN	1	58	3
155.7	243.189	15.4479	3977.06	1	0.00301046	1	58	3
158.991	139.558	23.4565	10049.1	0.918599	102.477	1	58	3
159.999	183.298	9.8861	2470.9	0.965668	0.12389	1	58	3
166.129	182.38	17	600.341	1	0.0188345	1	58	3
NaN	NaN	NaN	NaN	NaN	NaN	2	59	3
0	0	0	0	0	0	2	59	3
118.933	209.031	30.4389	2456.53	0.847943	0.337481	2	59	3
NaN	NaN	NaN	NaN	NaN	NaN	1	61	3
NaN	NaN	NaN	NaN	NaN	NaN	1	61	3
150.9	218.237	27.69	2001.06	0.925951	0.189465	1	61	3
191.974	257.135	9.49247	3103.68	1	0.000448771	1	61	3
NaN	NaN	NaN	NaN	NaN	NaN	1	61	3
200.991	224.224	17.808	2239.11	0.934954	0.162452	1	61	3
205.209	257.472	3.28503	5394.49	0.713801	0.583113	1	61	3
211.472	184.651	30.2444	6402.21	0.994404	0.0560985	1	61	3
216.875	188.784	38	338.255	1	0.0369047	1	61	3
0	0	0	0	0	0	1	61	3
233.646	204.559	14.6112	770.987	0.488179	0.612412	1	61	3
NaN	NaN	NaN	NaN	NaN	NaN	2	61	3
0	0	0	0	0	0	2	61	3
226.436	188.554	30.948	377.676	0.15542	1175024336480930	2	61	3
NaN	NaN	NaN	NaN	NaN	NaN	1	62	3
NaN	NaN	NaN	NaN	NaN	NaN	1	62	3
162.338	167.003	28.4766	1382.08	0.923214	0.201247	1	62	3
167.969	163.289	12.9489	1155.81	0.893124	0.224165	1	62	3
172.973	249.294	24.9386	468.395	0.230798	1230726877352020	1	62	3
178.943	254.867	0.544943	2685.5	1	NaN	1	62	3
193.466	262.126	19.0194	1920.45	0.941984	0.155638	1	62	3
0	0	0	0	0	0	1	62	3
230.66	162.392	37.451	3402.33	1	0.0055423	1	62	3
NaN	NaN	NaN	NaN	NaN	NaN	1	63	3
NaN	NaN	NaN	NaN	NaN	NaN	1	63	3
204.485	245.376	14.0634	1918.61	0.854937	0.277215	1	63	3
239.272	174.48	29.9989	1590.87	0.738349	110.56	1	63	3
242.43	189.2	23.5071	2437.88	1	0.00042627	1	63	3
248.815	234.206	27.5217	2316.07	1	0.00126823	1	63	3
NaN	NaN	NaN	NaN	NaN	NaN	1	64	3
NaN	NaN	NaN	NaN	NaN	NaN	1	64	3
160.8	196.861	29.4987	2096.2	0.731004	13.5543	1	64	3
172.979	184.809	23.4983	4669.9	1	0.000103688	1	64	3
179.774	194.992	30.8836	5880.43	0.906594	0.203971	1	64	3
NaN	NaN	NaN	NaN	NaN	NaN	1	64	3
NaN	NaN	NaN	NaN	NaN	NaN	1	64	3
229.742	228.729	19.5191	3429.63	1	0.00115599	1	64	3
232.583	189.132	34	534.514	1	0.0187825	1	64	3
NaN	NaN	NaN	NaN	NaN	NaN	1	65	3
NaN	NaN	NaN	NaN	NaN	NaN	1	65	3
167.003	193.027	7	317.057	1	0.0193682	1	65	3
176.178	195.164	5	514.838	1	0.0187516	1	65	3
185.12	220.071	34	883.929	1	0.0179773	1	65	3
190.207	218.866	23	298.254	1	0.0196939	1	65	3
225.513	221.502	22.9968	983.755	0.510097	634.985	1	65	3
NaN	NaN	NaN	NaN	NaN	NaN	1	66	3
NaN	NaN	NaN	NaN	NaN	NaN	1	66	3
192.264	231.126	22.9448	4038.11	0.820336	0.275918	1	66	3
213.436	178.522	2.50625	2584.77	1	0.000748528	1	66	3
NaN	NaN	NaN	NaN	NaN	NaN	2	66	3
NaN	NaN	NaN	NaN	NaN	NaN	2	66	3
182.48	227.271	18.4996	1125.45	1	2.21959e-05	2	66	3
193.045	233.196	11.4647	2387.86	0.699974	0.495009	2	66	3
NaN	NaN	NaN	NaN	NaN	NaN	1	67	3
NaN	NaN	NaN	NaN	NaN	NaN	1	67	3
180.302	180.898	23.754	2966.72	0.924098	0.188326	1	67	3
186.787	163.178	19.0009	2765.22	0.982926	0.112975	1	67	3
192.226	173.303	21.0407	6000.16	0.893137	0.20327	1	67	3
NaN	NaN	NaN	NaN	NaN	NaN	1	68	3
NaN	NaN	NaN	NaN	NaN	NaN	1	68	3
184.998	188.968	23.9753	4362.94	0.944117	0.161026	1	68	3
215.318	203.552	17.1818	1807.71	0.931805	0.167351	1	68	3
217.942	197.099	3.21338	2305.66	0.83986	0.280905	1	68	3
NaN	NaN	NaN	NaN	NaN	NaN	1	69	3
0	0	0	0	0	0	1	69	3
189.398	241.115	17.2938	9601.93	0.243296	NaN	1	69	3
NaN	NaN	NaN	NaN	NaN	NaN	1	70	3
NaN	NaN	NaN	NaN	NaN	NaN	1	70	3
181.233	206.844	13.4645	4703.82	0.967715	0.141512	1	70	3
185.171	214.727	18.5463	1750.33	0.991956	0.0551815	1	70	3
NaN	NaN	NaN	NaN	NaN	NaN	1	71	3
NaN	NaN	NaN	NaN	NaN	NaN	1	71	3
0	0	0	0	0	0	1	71	3
230.089	155.61	34.2878	4748.51	0.829897	0.409634	1	71	3
NaN	NaN	NaN	NaN	NaN	NaN	1	72	3
NaN	NaN	NaN	NaN	NaN	NaN	1	72	3
167.426	207.731	17.4883	4113.83	0.655148	147.116	1	72	3
NaN	NaN	NaN	NaN	NaN	NaN	1	73	3
NaN	NaN	NaN	NaN	NaN	NaN	1	73	3
185.061	196.21	17.8362	1814.74	0.758106	0.320392	1	73	3
213.678	177.447	30.9382	3456.44	0.755963	0.322507	1	73	3
NaN	NaN	NaN	NaN	NaN	NaN	1	74	3
0	0	0	0	0	0	1	74	3
166.422	176.173	17.9226	902.613	0.627436	0.438823	1	74	3
NaN	NaN	NaN	NaN	NaN	NaN	2	74	3
0	0	0	0	0	0	2	74	3
229.261	205.62	7.50518	1568.64	1	0.000308735	2	74	3
NaN	NaN	NaN	NaN	NaN	NaN	1	75	3
NaN	NaN	NaN	NaN	NaN	NaN	1	75	3
162.143	189.567	28.777	1751.49	0.742963	0.384948	1	75	3
197.19	229.679	20.7589	1846.1	0.968375	0.122039	1	75	3
NaN	NaN	NaN	NaN	NaN	NaN	1	76	3
NaN	NaN	NaN	NaN	NaN	NaN	1	76	3
158.322	178.133	23.4936	1031.93	0.898806	0.235292	1	76	3
162.949	184.021	34.5228	2289.82	1	0.00133779	1	76	3
164.566	202.218	25.1463	3142.32	0.984126	0.0907612	1	76	3
174.029	182.634	32.4556	9020.53	0.833106	240.407	1	76	3
174.256	202.071	31.2328	4121.47	0.991279	0.0661274	1	76	3
181.253	152.158	37.0276	756.842	0.858817	0.477264	1	76	3
214.739	231.295	17.4596	3928.37	0.835392	0.331287	1	76	3
224.237	203.778	5.49117	487.849	0.830562	0.481234	1	76	3
232.199	196.744	27.2693	472.522	0.531021	0.590505	1	76	3
NaN	NaN	NaN	NaN	NaN	NaN	1	77	3
0	0	0	0	0	0	1	77	3
198.719	220.651	5.46408	3398.73	0.339409	20781.8	1	77	3
NaN	NaN	NaN	NaN	NaN	NaN	1	78	3
NaN	NaN	NaN	NaN	NaN	NaN	1	78	3
174.169	207.205	19.2472	3308.55	0.897862	0.317273	1	78	3
197.797	168.145	30.9946	687.802	0.925842	0.179878	1	78	3
206.94	215.851	26.9975	1059.82	0.627518	297.541	1	78	3
NaN	NaN	NaN	NaN	NaN	NaN	1	79	3
NaN	NaN	NaN	NaN	NaN	NaN	1	79	3
167.759	141.382	9.4602	4199.26	0.363659	537.869	1	79	3
169.719	146.061	4.05059	2511.4	0.985451	0.0916978	1	79	3
194.611	156.867	26.2231	2045.9	0.883504	0.244656	1	79	3
0	0	0	0	0	0	1	79	3
233.827	264.35	34.4341	1087.62	0.829572	0.32553	1	79	3
NaN	NaN	NaN	NaN	NaN	NaN	1	80	3
NaN	NaN	NaN	NaN	NaN	NaN	1	80	3
205.297	236.906	25.3344	1854.32	0.994325	0.0505405	1	80	3
220.861	206.688	5	601.944	1	0.0180622	1	80	3
NaN	NaN	NaN	NaN	NaN	NaN	1	81	3
NaN	NaN	NaN	NaN	NaN	NaN	1	81	3
197.941	247.501	1.49713	3559.69	1	0.00184914	1	81	3
207.442	246.906	20	434.679	1	0.0186644	1	81	3
215.711	246.66	0.375862	2349.35	1	NaN	1	81	3
NaN	NaN	NaN	NaN	NaN	NaN	1	82	3
NaN	NaN	NaN	NaN	NaN	NaN	1	82	3
146.657	223.449	11.4061	4455.72	0.983457	0.09851	1	82	3
153.504	234.234	9	758.963	1	0.0187218	1	82	3
196.426	174.401	37.4317	3057.69	1	0.0075397	1	82	3
229.206	190.488	29.436	2875.51	0.926837	0.125177	1	82	3
NaN	NaN	NaN	NaN	NaN	NaN	1	83	3
NaN	NaN	NaN	NaN	NaN	NaN	1	83	3
NaN	NaN	NaN	NaN	NaN	NaN	1	83	3
189.206	212.074	0.230129	4018.25	0.999928	1.08647	1	83	3
195.611	209.899	3.68492	5581.46	0.963154	0.130913	1	83	3
NaN	NaN	NaN	NaN	NaN	NaN	1	85	3
NaN	NaN	NaN	NaN	NaN	NaN	1	85	3
0	0	0	0	0	0	1	85	3
156.929	212.156	27.2993	1072.8	0.699032	0.363466	1	85	3
NaN	NaN	NaN	NaN	NaN	NaN	1	86	3
NaN	NaN	NaN	NaN	NaN	NaN	1	86	3
NaN	NaN	NaN	NaN	NaN	NaN	1	86	3
156.021	204.84	13.9221	5755.29	0.95582	0.125143	1	86	3
159.865	188.028	4.64971	1902.92	0.887174	0.245124	1	86	3
171.041	229.49	2.27195	877.579	0.640477	1.0397	1	86	3
187.492	226.181	2.32981	2979.37	0.977701	0.399711	1	86	3
0	0	0	0	0	0	1	86	3
250.417	175.359	36	593.609	1	0.0189478	1	86	3
NaN	NaN	NaN	NaN	NaN	NaN	1	87	3
NaN	NaN	NaN	NaN	NaN	NaN	1	87	3
170.304	115.504	5.17965	2853.44	0.681069	0.69128	1	87	3
169.778	141.236	15.1352	1087.35	0.906704	0.203806	1	87	3
NaN	NaN	NaN	NaN	NaN	NaN	2	87	3
0	0	0	0	0	0	2	87	3
186.564	144.892	30.0991	341.154	0.293744	1.18555	2	87	3
NaN	NaN	NaN	NaN	NaN	NaN	1	88	3
NaN	NaN	NaN	NaN	NaN	NaN	1	88	3
151.664	154.829	4.31197	4298.49	0.755144	0.51018	1	88	3
194.879	195.235	26.8946	1316.73	0.820882	0.319587	1	88	3
NaN	NaN	NaN	NaN	NaN	NaN	1	89	3
0	0	0	0	0	0	1	89	3
205.458	183.364	9.3063	1574.71	0.910857	0.217888	1	89	3
NaN	NaN	NaN	NaN	NaN	NaN	1	90	3
NaN	NaN	NaN	NaN	NaN	NaN	1	90	3
170.871	208.937	32.5868	5987.41	0.990461	0.069437	1	90	3
184.438	203.87	37.8924	805.238	0.957282	0.237851	1	90	3
201.151	206.85	29.6867	4654	0.9699	0.118304	1	90	3
NaN	NaN	NaN	NaN	NaN	NaN	1	91	3
NaN	NaN	NaN	NaN	NaN	NaN	1	91	3
160.487	170.542	29.497	1141.61	0.850596	0.297276	1	91	3
NaN	NaN	NaN	NaN	NaN	NaN	1	91	3
181.315	220.949	12.0806	1684.83	0.902438	0.219768	1	91	3
186.335	229.263	1.5079	1952.41	1	0.00498527	1	91	3
NaN	NaN	NaN	NaN	NaN	NaN	1	91	3
192.849	219.986	6	547.489	1	0.0185017	1	91	3
210.988	177.091	15.7696	884.179	0.828717	0.293021	1	91	3
230.491	206.936	20.9716	1097.85	0.956601	0.143403	1	91	3
NaN	NaN	NaN	NaN	NaN	NaN	1	93	3
NaN	NaN	NaN	NaN	NaN	NaN	1	93	3
163.87	244.336	13.9814	248.163	0.138052	NaN	1	93	3
172.6	244.715	27.5333	3744.59	0.884289	0.707921	1	93	3
182.094	204.11	35	466.143	1	0.0188537	1	93	3
180.113	221.555	31.4083	2698.39	0.936554	0.123167	1	93	3
213.889	162.655	8	537.445	1	0.0187108	1	93	3
0	0	0	0	0	0	1	93	3
237.88	179.166	18.3523	200.054	0.623054	0.428608	1	93	3
NaN	NaN	NaN	NaN	NaN	NaN	1	94	3
NaN	NaN	NaN	NaN	NaN	NaN	1	94	3
151.472	186.838	22.8891	4745.8	0.970882	0.100931	1	94	3
149.118	249.634	19	391.727	1	0.0193139	1	94	3
159.132	177.214	37	624.922	1	0.036632	1	94	3
NaN	NaN	NaN	NaN	NaN	NaN	1	94	3
185.21	148.375	33.4768	6038.4	0.801949	267.433	1	94	3
NaN	NaN	NaN	NaN	NaN	NaN	1	95	3
NaN	NaN	NaN	NaN	NaN	NaN	1	95	3
150.404	221.08	15.9315	5674.33	0.973261	0.0974534	1	95	3
NaN	NaN	NaN	NaN	NaN	NaN	1	95	3
161.079	216.653	12.7839	3368.83	0.958362	0.137719	1	95	3
173.325	242.81	18	668.627	1	0.0186234	1	95	3
NaN	NaN	NaN	NaN	NaN	NaN	1	95	3
177.552	252.131	13.2624	2700.3	0.99311	0.0696409	1	95	3
176.659	245.928	29	594.141	1	0.018689	1	95	3
189.179	145.974	27.8499	1496.52	0.961215	0.121538	1	95	3
NaN	NaN	NaN	NaN	NaN	NaN	1	95	3
188.988	262.424	17.0519	5442.48	0.861749	0.234381	1	95	3
203.169	232.948	35.9257	4192.56	0.924773	0.183259	1	95	3
204.531	214.461	17.1398	8934.57	0.74257	0.374533	1	95	3
208.681	216.609	20.0375	1037.56	0.846019	0.279923	1	95	3
224.097	181.169	15	812.752	1	0.018447	1	95	3
NaN	NaN	NaN	NaN	NaN	NaN	1	95	3
233.521	160.627	4.87427	539.982	0.966659	0.120473	1	95	3
243.309	188.046	10	554.96	1	0.0188954	1	95	3
NaN	NaN	NaN	NaN	NaN	NaN	1	96	3
NaN	NaN	NaN	NaN	NaN	NaN	1	96	3
165.283	170.194	8.56192	2624.64	0.974636	0.107589	1	96	3
168.798	222.22	18.1086	5381.25	0.949538	0.142814	1	96	3
177.074	170.882	12	487.109	1	0.019186	1	96	3
180.93	144.126	12	792.842	1	0.018263	1	96	3
186.94	262.07	33	467.317	1	0.0190306	1	96	3
195.479	147.64	31.4203	3568.44	1	0.00430286	1	96	3
199.329	176.324	27.6608	2485.16	0.958956	0.141848	1	96	3
199.145	262.811	17.7097	3485.44	0.897097	0.203727	1	96	3
NaN	NaN	NaN	NaN	NaN	NaN	1	96	3
207.434	256.14	22.6918	2615.96	0.943856	0.166329	1	96	3
NaN	NaN	NaN	NaN	NaN	NaN	1	96	3
209.732	262.424	17	766.266	1	0.0184277	1	96	3
212.647	148.278	10.9062	5171.53	0.96645	0.109713	1	96	3
NaN	NaN	NaN	NaN	NaN	NaN	1	96	3
NaN	NaN	NaN	NaN	NaN	NaN	1	96	3
247.383	186.732	22	534.111	1	0.0189844	1	96	3
NaN	NaN	NaN	NaN	NaN	NaN	1	97	3
NaN	NaN	NaN	NaN	NaN	NaN	1	97	3
148.66	194.898	21.7185	1825.43	0.948755	0.156814	1	97	3
150.522	235.932	24.8222	2249.14	0.99199	0.0672999	1	97	3
160.931	172.975	17.6874	2410.79	0.93971	0.17243	1	97	3
198.64	270.77	26.0511	2308.85	0.955741	0.144675	1	97	3
208.722	148.006	6.50179	2205.64	0.887812	0.249572	1	97	3
214.66	247.255	15.4725	3432.49	1	0.0016015	1	97	3
NaN	NaN	NaN	NaN	NaN	NaN	1	97	3
225.781	239.984	29.9841	3657.53	0.978268	0.0996445	1	97	3
229.41	139.699	8.62948	4849.77	0.89401	0.239168	1	97	3
229.127	228.542	28	388.906	1	0.019471	1	97	3
231.229	246.219	33.0506	3924.27	0.991336	0.0641916	1	97	3
242.87	198.068	13.7468	349.23	0.938061	0.174439	1	97	3
249.264	250.943	35.8073	3520.06	0.998951	0.0217836	1	97	3
NaN	NaN	NaN	NaN	NaN	NaN	2	97	3
0	0	0	0	0	0	2	97	3
219.394	251.007	14.9191	2498.58	0.835962	0.261394	2	97	3
NaN	NaN	NaN	NaN	NaN	NaN	1	98	3
NaN	NaN	NaN	NaN	NaN	NaN	1	98	3
115.573	238.842	4	739.918	1	0.0184996	1	98	3
136.135	138.874	17.6198	2862.48	0.963724	0.133735	1	98	3
145.945	259.151	10.9434	3139.28	0.931779	0.177762	1	98	3
149.267	108.254	27.7004	2430.54	0.936882	0.161197	1	98	3
156.357	109.047	22.464	2837.05	0.992518	0.0621809	1	98	3
155.791	202.858	15.2314	2213.28	0.919548	0.214676	1	98	3
229.02	170.306	10.4931	7490.74	0.776236	112.928	1	98	3
236.02	183.136	11.3265	1493.31	0.857645	0.292727	1	98	3
260.032	235.384	22.3166	4785.37	0.991073	0.0643836	1	98	3
259.475	246.329	23.4166	3799.96	1	0.00448663	1	98	3
NaN	NaN	NaN	NaN	NaN	NaN	2	98	3
0	0	0	0	0	0	2	98	3
122.116	209.303	5.11092	1188.45	0.855217	0.368783	2	98	3
NaN	NaN	NaN	NaN	NaN	NaN	1	100	9
NaN	NaN	NaN	NaN	NaN	NaN	1	100	9
145.377	207.645	0.407118	1548.9	1	NaN	1	100	9
181.994	151.732	12.6778	176.8	0.566999	0.477336	1	100	9
190.951	152.357	29.4053	3127.82	0.842541	0.941525	1	100	9
200.174	198.416	3.60864	1886.91	0.963041	0.135395	1	100	9
198.264	251.034	4	530.014	1	0.0189193	1	100	9
213.986	153.946	27.4761	2906.61	0.595085	2300.3	1	100	9
241.171	190.33	32.9361	672.905	0.76822	0.352652	1	100	9
NaN	NaN	NaN	NaN	NaN	NaN	2	100	9
NaN	NaN	NaN	NaN	NaN	NaN	2	100	9
177.032	247.624	27.574	1176.05	0.828214	0.318984	2	100	9
NaN	NaN	NaN	NaN	NaN	NaN	2	100	9
222.761	154.131	19	419.637	1	0.0184386	2	100	9
230.074	247.225	2.74451	2855.05	0.775902	0.938475	2	100	9
NaN	NaN	NaN	NaN	NaN	NaN	1	101	9
0	0	0	0	0	0	1	101	9
177.174	223.412	2.10481	4290.64	0.874996	1.63373	1	101	9
NaN	NaN	NaN	NaN	NaN	NaN	1	102	9
NaN	NaN	NaN	NaN	NaN	NaN	1	102	9
173.177	223.638	0.458633	1886.35	1	NaN	1	102	9
202.489	238.062	17.932	812.468	0.805616	0.260699	1	102	9
214.265	222.119	32.4397	1449.6	0.939101	0.1712	1	102	9
NaN	NaN	NaN	NaN	NaN	NaN	1	103	9
NaN	NaN	NaN	NaN	NaN	NaN	1	103	9
159.425	205.826	9	993.698	1	0.0178608	1	103	9
183.701	170.307	39.4979	1744.58	1	72.2673	1	103	9
193.592	165.791	1.93607	1269.82	0.925701	2.08092	1	103	9
203.742	162.358	19.4885	4335.29	1	0.000708949	1	103	9
207.144	161.224	22.1669	688.48	0.413497	0.775491	1	103	9
213.99	163.026	11	758.323	1	0.0183101	1	103	9
NaN	NaN	NaN	NaN	NaN	NaN	2	103	9
0	0	0	0	0	0	2	103	9
201.561	161.659	10.9985	413.734	0.475964	24017.1	2	103	9
NaN	NaN	NaN	NaN	NaN	NaN	1	104	9
0	0	0	0	0	0	1	104	9
171.147	166.458	26.4064	2333.66	0.972393	0.115926	1	104	9
NaN	NaN	NaN	NaN	NaN	NaN	1	105	9
NaN	NaN	NaN	NaN	NaN	NaN	1	105	9
153.134	186.477	27	444.282	1	0.0193421	1	105	9
NaN	NaN	NaN	NaN	NaN	NaN	1	105	9
NaN	NaN	NaN	NaN	NaN	NaN	1	105	9
206.034	200.795	8.35945	1522.49	0.885782	0.255152	1	105	9
225.604	238.173	33.759	1032.58	0.64015	0.453932	1	105	9
231.696	185.759	13	625.747	1	0.018773	1	105	9
234.822	204.689	14.0894	3576.91	0.83926	0.289152	1	105	9
NaN	NaN	NaN	NaN	NaN	NaN	1	106	9
NaN	NaN	NaN	NaN	NaN	NaN	1	106	9
166.573	225.108	20	612.787	1	0.0188391	1	106	9
NaN	NaN	NaN	NaN	NaN	NaN	1	106	9
203.039	158.859	34.4955	2434.81	1	0.000269611	1	106	9
210.723	147.905	2.03202	2932.82	0.9088	2.11257	1	106	9
248.113	174.34	25.6537	248.965	0.36802	278.075	1	106	9
NaN	NaN	NaN	NaN	NaN	NaN	1	108	9
NaN	NaN	NaN	NaN	NaN	NaN	1	108	9
186.543	210.661	6.9555	5142.4	0.74413	0.330435	1	108	9
237.24	164.393	16.5943	2149.63	0.925076	0.160873	1	108	9
243.337	223.213	27.9901	10239.3	0.999475	0.0150643	1	108	9
NaN	NaN	NaN	NaN	NaN	NaN	1	109	9
NaN	NaN	NaN	NaN	NaN	NaN	1	109	9
NaN	NaN	NaN	NaN	NaN	NaN	1	109	9
152.824	197.068	18.4526	4665.2	0.819538	517.299	1	109	9
NaN	NaN	NaN	NaN	NaN	NaN	1	109	9
168.7	218.667	30.4346	5255.77	1	0.00373012	1	109	9
170.107	179.616	10.2851	6096.94	0.862238	0.261692	1	109	9
179.338	232.963	16.3853	2234.32	0.763428	0.424859	1	109	9
0	0	0	0	0	0	1	109	9
204.431	211.382	27.7435	4239.6	0.979154	0.0991357	1	109	9
NaN	NaN	NaN	NaN	NaN	NaN	1	111	9
NaN	NaN	NaN	NaN	NaN	NaN	1	111	9
168.234	170.791	6.90216	5957.84	0.967315	0.10988	1	111	9
176.765	168.314	19.7817	2794.24	0.978489	0.0989446	1	111	9
176.479	193.352	24	698.409	1	0.0186771	1	111	9
180.737	181.467	5.35143	5647.85	0.855475	0.351578	1	111	9
229.567	245.578	29.9974	696.033	0.279373	1.10127e+08	1	111	9
255.487	218.559	22.9904	667.289	0.899593	NaN	1	111	9
NaN	NaN	NaN	NaN	NaN	NaN	1	112	9
0	0	0	0	0	0	1	112	9
229.274	161.459	19.6408	4318.06	0.996128	0.0428228	1	112	9
NaN	NaN	NaN	NaN	NaN	NaN	1	113	9
NaN	NaN	NaN	NaN	NaN	NaN	1	113	9
206.705	205.924	12.5705	2060.26	0.874142	0.265411	1	113	9
210.835	156.512	23.8442	2264.18	0.942779	0.165827	1	113	9
223.922	256.609	23.5046	2551.68	1	0.000274201	1	113	9
NaN	NaN	NaN	NaN	NaN	NaN	1	114	9
NaN	NaN	NaN	NaN	NaN	NaN	1	114	9
186.56	216.565	29.6608	2891.07	0.987256	0.0750375	1	114	9
206.273	160.098	32.285	9057.65	0.207155	NaN	1	114	9
220.8	163.933	30.7248	4216.02	0.764881	0.362075	1	114	9
NaN	NaN	NaN	NaN	NaN	NaN	1	115	9
0	0	0	0	0	0	1	115	9
211.077	215.696	9.95437	1724.93	0.828761	0.493504	1	115	9
NaN	NaN	NaN	NaN	NaN	NaN	1	116	9
NaN	NaN	NaN	NaN	NaN	NaN	1	116	9
143.341	205.64	17	1273.12	1	0.017699	1	116	9
151.625	185.511	13.5708	2741.33	0.971249	0.119848	1	116	9
NaN	NaN	NaN	NaN	NaN	NaN	1	116	9
163.969	193.214	12.9106	2816.06	0.979488	0.114722	1	116	9
200.691	224.968	20	425.874	1	0.0193178	1	116	9
NaN	NaN	NaN	NaN	NaN	NaN	2	116	9
0	0	0	0	0	0	2	116	9
168.427	152.766	19.0225	2599.94	0.918447	0.169037	2	116	9
NaN	NaN	NaN	NaN	NaN	NaN	1	117	9
0	0	0	0	0	0	1	117	9
215.884	157.14	23.805	1658.35	0.783974	0.311779	1	117	9
NaN	NaN	NaN	NaN	NaN	NaN	1	118	9
0	0	0	0	0	0	1	118	9
190.794	79.7515	34.8647	6755.43	0.992065	0.064989	1	118	9
NaN	NaN	NaN	NaN	NaN	NaN	1	119	9
0	0	0	0	0	0	1	119	9
234.265	104.54	30.6936	2392.56	0.984828	0.0841464	1	119	9
NaN	NaN	NaN	NaN	NaN	NaN	2	119	9
0	0	0	0	0	0	2	119	9
159.201	59.1612	25.0456	2267.43	0.890685	1.30419	2	119	9
NaN	NaN	NaN	NaN	NaN	NaN	1	120	9
NaN	NaN	NaN	NaN	NaN	NaN	1	120	9
198.798	193.109	4.29403	5419.54	0.868131	0.25437	1	120	9
NaN	NaN	NaN	NaN	NaN	NaN	1	120	9
NaN	NaN	NaN	NaN	NaN	NaN	1	120	9
227.62	150.745	22.8554	2236.76	0.853534	0.485258	1	120	9
235.572	158.78	17.7849	693.47	0.493674	0.552678	1	120	9
NaN	NaN	NaN	NaN	NaN	NaN	2	120	9
0	0	0	0	0	0	2	120	9
192.773	163.16	7.65486	2604.59	0.798699	0.870365	2	120	9
NaN	NaN	NaN	NaN	NaN	NaN	1	121	9
NaN	NaN	NaN	NaN	NaN	NaN	1	121	9
184.874	160.005	34.4682	10170.9	0.893943	5.62492	1	121	9
228.951	190.132	32.4607	1538.01	0.964744	0.130235	1	121	9
234.1	203.355	20.52	5139.14	0.991378	0.0645623	1	121	9
NaN	NaN	NaN	NaN	NaN	NaN	1	123	9
NaN	NaN	NaN	NaN	NaN	NaN	1	123	9
160.943	212.772	11.8256	2556.41	0.80211	0.32209	1	123	9
168.74	197.3	18.431	3857.05	1	0.00380081	1	123	9
NaN	NaN	NaN	NaN	NaN	NaN	1	123	9
188.626	173.082	32.5262	2475.53	1	0.00153597	1	123	9
235.584	233.105	3.15679	4760.7	0.718014	0.64004	1	123	9
NaN	NaN	NaN	NaN	NaN	NaN	1	124	9
NaN	NaN	NaN	NaN	NaN	NaN	1	124	9
162.456	256.278	12	494.992	1	0.0190643	1	124	9
178.236	259.564	13.9902	5778.23	0.985561	0.0706919	1	124	9
NaN	NaN	NaN	NaN	NaN	NaN	2	124	9
0	0	0	0	0	0	2	124	9
199.432	233.242	22.7368	2983.3	0.870386	0.248755	2	124	9
NaN	NaN	NaN	NaN	NaN	NaN	1	125	9
NaN	NaN	NaN	NaN	NaN	NaN	1	125	9
172.551	147.721	9.77671	5213.54	0.926571	0.179106	1	125	9
NaN	NaN	NaN	NaN	NaN	NaN	1	125	9
188.034	217.198	5.54262e-07	1632.06	0.959903	7.72428	1	125	9
196.89	130.687	17.2861	2259.75	0.759569	0.396455	1	125	9
221.89	227.029	38	853.581	1	0.0354589	1	125	9
NaN	NaN	NaN	NaN	NaN	NaN	1	126	9
NaN	NaN	NaN	NaN	NaN	NaN	1	126	9
177.293	252.981	20.5109	3489.92	0.328068	1220.44	1	126	9
184.074	191.09	17.0667	2774.72	0.976137	0.121663	1	126	9
186.071	261.147	38.9568	3342.68	0.908888	0.00246713	1	126	9
190.484	263.262	16.944	3790.63	0.767922	0.679592	1	126	9
NaN	NaN	NaN	NaN	NaN	NaN	1	127	9
NaN	NaN	NaN	NaN	NaN	NaN	1	127	9
0	0	0	0	0	0	1	127	9
245.089	203.537	15.961	626.46	0.995076	0.0634411	1	127	9
NaN	NaN	NaN	NaN	NaN	NaN	1	128	9
NaN	NaN	NaN	NaN	NaN	NaN	1	128	9
117.825	217.305	13.2448	1223.03	0.792754	0.375666	1	128	9
124.432	221.325	1.49993	3280.05	1	5.69144e-05	1	128	9
186.733	198.413	34.7543	2700.2	0.961877	0.1301	1	128	9
209.417	176.416	33	1204.05	1	0.0176945	1	128	9
NaN	NaN	NaN	NaN	NaN	NaN	1	129	9
NaN	NaN	NaN	NaN	NaN	NaN	1	129	9
NaN	NaN	NaN	NaN	NaN	NaN	1	129	9
182.926	219.216	15.018	3040.58	0.972565	0.132966	1	129	9
183.515	238.256	16.5486	5067.31	0.97907	0.10608	1	129	9
188.673	212.074	21.4458	8224.07	0.92026	299.466	1	129	9
224.986	155.938	15.8922	1354.34	0.889579	0.368448	1	129	9
236.476	176.087	28.6376	1195.47	0.785382	0.35997	1	129	9
NaN	NaN	NaN	NaN	NaN	NaN	2	129	9
0	0	0	0	0	0	2	129	9
213.423	281.908	30.105	1318.13	0.893882	0.29771	2	129	9
NaN	NaN	NaN	NaN	NaN	NaN	1	130	9
0	0	0	0	0	0	1	130	9
214.973	225.529	9.07129	5993.34	0.763882	0.317668	1	130	9
NaN	NaN	NaN	NaN	NaN	NaN	1	131	9
NaN	NaN	NaN	NaN	NaN	NaN	1	131	9
54.3037	237.513	29.9103	1003.3	0.876383	0.24334	1	131	9
NaN	NaN	NaN	NaN	NaN	NaN	1	131	9
97.9288	179.212	5.77103	4632.81	0.843508	0.270146	1	131	9
100.835	185.186	32.7515	2239.66	0.977576	0.102823	1	131	9
112.338	164.958	20.0998	3556.77	0.952815	0.22527	1	131	9
123.969	176.688	5.87595	4830.56	0.95169	0.13369	1	131	9
133.078	202.108	20	386.809	1	0.0194275	1	131	9
134.681	199.647	24.3413	2048.96	0.968591	0.127527	1	131	9
138.779	213.187	12.2649	1052.54	0.973716	0.118492	1	131	9
NaN	NaN	NaN	NaN	NaN	NaN	1	132	9
NaN	NaN	NaN	NaN	NaN	NaN	1	132	9
150.857	204.499	33.4911	2544.05	0.552928	474.553	1	132	9
NaN	NaN	NaN	NaN	NaN	NaN	1	132	9
180.732	240.679	4	657.076	1	0.0178695	1	132	9
NaN	NaN	NaN	NaN	NaN	NaN	1	132	9
0	0	0	0	0	0	1	132	9
237.77	211.922	2	624.566	1	0.173985	1	132	9
NaN	NaN	NaN	NaN	NaN	NaN	1	133	9
NaN	NaN	NaN	NaN	NaN	NaN	1	133	9
154.049	172.787	24.6786	4633.16	0.609458	1.38416	1	133	9
NaN	NaN	NaN	NaN	NaN	NaN	1	133	9
193.254	155.505	32.5202	2510.23	1	0.00119512	1	133	9
205.266	148.677	21.4726	3805.66	0.428589	3501.35	1	133	9
207.365	183.053	5.13569	3728.89	0.886667	0.301698	1	133	9
210.866	190.195	3.00001	576.163	1	0.0191382	1	133	9
NaN	NaN	NaN	NaN	NaN	NaN	1	134	9
NaN	NaN	NaN	NaN	NaN	NaN	1	134	9
220.624	191.891	7.99389	1272.83	0.542076	1544.88	1	134	9
226.171	151.4	34.8403	4478.12	0.762857	0.33344	1	134	9
233.36	177.465	28.9572	1887.41	0.895061	1.29337	1	134	9
NaN	NaN	NaN	NaN	NaN	NaN	2	134	9
0	0	0	0	0	0	2	134	9
185.784	182.794	21.6375	741.777	0.945103	0.29888	2	134	9
NaN	NaN	NaN	NaN	NaN	NaN	1	135	9
NaN	NaN	NaN	NaN	NaN	NaN	1	135	9
138.351	230.747	29.8316	4839.54	0.825916	0.280601	1	135	9
142.937	176.375	33.4346	835.699	0.891499	0.246819	1	135	9
142.463	233.425	5.48818	2005.37	0.425084	105.89	1	135	9
146.873	237.786	20.9927	761.328	0.264845	905.859	1	135	9
156.118	250.143	31.4849	2391.62	0.609967	85.1284	1	135	9
184.416	257.808	3.99686	1055.16	0.578351	2.36591e+07	1	135	9
210.214	248.698	29.0973	4853.46	0.589716	0.483132	1	135	9
227.172	249.261	16.8468	1844.77	0.980739	0.0889768	1	135	9
NaN	NaN	NaN	NaN	NaN	NaN	1	136	9
NaN	NaN	NaN	NaN	NaN	NaN	1	136	9
178.679	215.153	36.984	1164.46	0.94195	0.284415	1	136	9
178.964	223.45	6.97258	1071.59	0.918784	0.274634	1	136	9
187.114	199.205	21.6137	649.554	0.383103	24267	1	136	9
222.48	174.287	18.9941	65.5034	0.312769	NaN	1	136	9
NaN	NaN	NaN	NaN	NaN	NaN	2	136	9
NaN	NaN	NaN	NaN	NaN	NaN	2	136	9
160.718	211.766	9.51165	1066.75	0.84177	0.306178	2	136	9
NaN	NaN	NaN	NaN	NaN	NaN	1	137	9
NaN	NaN	NaN	NaN	NaN	NaN	1	137	9
NaN	NaN	NaN	NaN	NaN	NaN	1	137	9
209.526	197.262	21.4197	1801.28	0.89397	0.575056	1	137	9
212.466	136.104	22.0435	980.021	0.86624	0.256281	1	137	9
221.933	135.738	2	359.69	1	0.182134	1	137	9
NaN	NaN	NaN	NaN	NaN	NaN	1	138	9
NaN	NaN	NaN	NaN	NaN	NaN	1	138	9
116.805	242.582	34.35	2187.74	0.850535	0.289083	1	138	9
144.884	190.213	16.9775	1480.5	0.953496	0.136961	1	138	9
NaN	NaN	NaN	NaN	NaN	NaN	1	138	9
160.209	196.441	32.3312	3184.6	0.994154	0.0498536	1	138	9
164.202	244.376	12.8765	4244.35	0.921759	0.192959	1	138	9
237.162	252.812	22.0622	4435.9	0.877208	0.243719	1	138	9
273.184	157.367	2.29985	4558.77	0.919322	0.971145	1	138	9
275.483	173.863	26.415	4219.41	1	0.00458242	1	138	9
NaN	NaN	NaN	NaN	NaN	NaN	1	139	9
NaN	NaN	NaN	NaN	NaN	NaN	1	139	9
140.365	204.892	20.9137	818.283	0.904236	0.209061	1	139	9
NaN	NaN	NaN	NaN	NaN	NaN	1	139	9
221.07	153.989	7.75354	203.862	0.295445	0.898498	1	139	9
232.236	235.045	28.048	788.576	0.488924	0.599229	1	139	9
236.072	162.52	3.10702	1046.19	0.907975	0.312544	1	139	9
240.876	230.791	24.9959	510.434	0.291437	1357.74	1	139	9
242.439	227.814	26	733.459	1	0.0185988	1	139	9
NaN	NaN	NaN	NaN	NaN	NaN	1	140	9
NaN	NaN	NaN	NaN	NaN	NaN	1	140	9
172.864	247.957	21.6886	3148.14	0.8295	0.702645	1	140	9
192.704	247.54	5.06465	2395.82	0.990844	0.0840711	1	140	9
202.156	253.124	27.4638	3526.75	0.724048	650.457	1	140	9
NaN	NaN	NaN	NaN	NaN	NaN	2	140	9
0	0	0	0	0	0	2	140	9
193.21	174.994	11.0736	2838.56	0.767421	0.608691	2	140	9
NaN	NaN	NaN	NaN	NaN	NaN	1	141	9
0	0	0	0	0	0	1	141	9
232.631	172.936	36.948	4598.67	0.984507	0.0711038	1	141	9
NaN	NaN	NaN	NaN	NaN	NaN	1	142	9
NaN	NaN	NaN	NaN	NaN	NaN	1	142	9
165.974	192.181	17.7989	2675.55	0.980977	0.0942283	1	142	9
176.578	149.967	14.7292	2437.27	0.957223	0.14278	1	142	9
239.009	185.622	16.4894	4814.81	0.776395	99.8359	1	142	9
242.283	214.589	13.4761	3470.49	1	0.00140404	1	142	9
NaN	NaN	NaN	NaN	NaN	NaN	1	143	9
NaN	NaN	NaN	NaN	NaN	NaN	1	143	9
179.187	247.123	5.85185	4592.66	0.821315	0.658004	1	143	9
180.617	174.633	17.9746	4895.59	0.733281	0.732849	1	143	9
184.619	177.278	6.63347	755.18	0.713283	15862.3	1	143	9
NaN	NaN	NaN	NaN	NaN	NaN	1	144	9
0	0	0	0	0	0	1	144	9
235.989	217.55	19.9852	1062.86	0.953951	0.136428	1	144	9
NaN	NaN	NaN	NaN	NaN	NaN	1	145	9
NaN	NaN	NaN	NaN	NaN	NaN	1	145	9
182.555	189.364	27.24	2517.91	0.984431	0.0882299	1	145	9
203.418	283.411	27	634.442	1	0.018726	1	145	9
227.898	254.432	17.4988	5471.52	0.927325	7.12612	1	145	9
NaN	NaN	NaN	NaN	NaN	NaN	2	145	9
NaN	NaN	NaN	NaN	NaN	NaN	2	145	9
181.906	289.407	21.5378	783.571	0.850783	0.294904	2	145	9
228.279	163.975	23.221	1019.52	0.742325	0.470506	2	145	9
NaN	NaN	NaN	NaN	NaN	NaN	1	146	9
NaN	NaN	NaN	NaN	NaN	NaN	1	146	9
NaN	NaN	NaN	NaN	NaN	NaN	1	146	9
NaN	NaN	NaN	NaN	NaN	NaN	1	146	9
184.585	248.199	14.6825	1715.47	0.924057	0.196127	1	146	9
190.285	262.68	34	686.002	1	0.0185448	1	146	9
199.283	142.32	21.6853	4239.61	0.908417	0.213328	1	146	9
200.521	147.315	31.966	4170.19	0.998649	0.0247411	1	146	9
NaN	NaN	NaN	NaN	NaN	NaN	1	146	9
205.679	264.824	15	414.491	1	0.0191258	1	146	9
208.788	145.7	18.8955	5948.02	0.882366	0.2222	1	146	9
213.587	149.194	32.9965	2329.23	0.95692	0.133469	1	146	9
217.75	151.747	10.2244	6118.12	0.907581	0.300737	1	146	9
216.945	160.483	27.6823	3526.47	0.988143	0.0745275	1	146	9
219.322	147.256	17.2734	2607.22	0.978471	0.11508	1	146	9
NaN	NaN	NaN	NaN	NaN	NaN	1	147	9
NaN	NaN	NaN	NaN	NaN	NaN	1	147	9
158.886	235.705	10.4851	3018.24	0.8751	0.266979	1	147	9
161.142	240.325	14.9721	2414.79	0.852741	0.273552	1	147	9
165.431	239.353	9.04249	2108.09	0.983307	0.0860441	1	147	9
168.92	156.112	11.0359	1430.66	0.94574	0.202786	1	147	9
171.563	245.872	15.4395	5501.99	0.920672	58.4635	1	147	9
NaN	NaN	NaN	NaN	NaN	NaN	1	147	9
0	0	0	0	0	0	1	147	9
231.47	241.409	7.27119	1838.74	0.888365	0.273599	1	147	9
NaN	NaN	NaN	NaN	NaN	NaN	1	148	9
NaN	NaN	NaN	NaN	NaN	NaN	1	148	9
0	0	0	0	0	0	1	148	9
241.331	175.579	15.3427	167.951	0.792256	0.257662	1	148	9
NaN	NaN	NaN	NaN	NaN	NaN	1	150	9
0	0	0	0	0	0	1	150	9
202.412	153.926	15.5697	3152.11	0.87428	0.747543	1	150	9
NaN	NaN	NaN	NaN	NaN	NaN	1	151	9
NaN	NaN	NaN	NaN	NaN	NaN	1	151	9
146.642	187.956	13.9998	454.654	0.235178	266.346	1	151	9
162.337	151.227	3.65215	781.401	0.60796	0.535018	1	151	9
239.119	188.145	17.4686	2127.58	0.362831	1547.75	1	151	9
NaN	NaN	NaN	NaN	NaN	NaN	1	152	9
NaN	NaN	NaN	NaN	NaN	NaN	1	152	9
210.817	221.554	3.44723	647.597	0.58494	0.546743	1	152	9
228.63	181.123	14.4168	30269.9	0.918994	0.206951	1	152	9
NaN	NaN	NaN	NaN	NaN	NaN	1	153	9
NaN	NaN	NaN	NaN	NaN	NaN	1	153	9
218.811	227.673	29.1301	872.672	0.987212	0.0652951	1	153	9
233.048	196.803	30.3548	4446.84	0.93367	0.181594	1	153	9
NaN	NaN	NaN	NaN	NaN	NaN	1	154	9
0	0	0	0	0	0	1	154	9
239.319	234.658	32.1537	880.628	0.294643	1.16428	1	154	9
NaN	NaN	NaN	NaN	NaN	NaN	2	154	9
0	0	0	0	0	0	2	154	9
222.11	167.081	22.2311	1337.91	0.834092	0.375163	2	154	9
NaN	NaN	NaN	NaN	NaN	NaN	1	155	9
NaN	NaN	NaN	NaN	NaN	NaN	1	155	9
184.637	219.334	8	570.239	1	0.0184639	1	155	9
NaN	NaN	NaN	NaN	NaN	NaN	1	156	9
NaN	NaN	NaN	NaN	NaN	NaN	1	156	9
158.759	173.6	18.5766	3333.13	0.992872	0.0568058	1	156	9
NaN	NaN	NaN	NaN	NaN	NaN	1	156	9
181.216	156.179	2.70223	4435.86	0.663935	1.35468	1	156	9
NaN	NaN	NaN	NaN	NaN	NaN	1	156	9
190.781	157.016	17.6145	3164.97	0.825787	0.785152	1	156	9
199.039	156.792	32.9953	745.827	0.847981	0.280162	1	156	9
NaN	NaN	NaN	NaN	NaN	NaN	1	158	9
NaN	NaN	NaN	NaN	NaN	NaN	1	158	9
0	0	0	0	0	0	1	158	9
256.198	65.8601	4	584.208	1	0.0186523	1	158	9
NaN	NaN	NaN	NaN	NaN	NaN	1	159	9
NaN	NaN	NaN	NaN	NaN	NaN	1	159	9
143.39	160.126	31.7391	3652.6	0.809922	0.312183	1	159	9
194.551	179.23	6	433.381	1	0.0189788	1	159	9
199.075	208.084	40	444.927	1	NaN	1	159	9
NaN	NaN	NaN	NaN	NaN	NaN	1	160	9
NaN	NaN	NaN	NaN	NaN	NaN	1	160	9
179.417	181.712	4.9458	1756.87	0.947119	0.157722	1	160	9
NaN	NaN	NaN	NaN	NaN	NaN	1	160	9
213.529	189.246	27.4849	6965.16	0.9889	0.0743913	1	160	9
NaN	NaN	NaN	NaN	NaN	NaN	1	160	9
0	0	0	0	0	0	1	160	9
239.374	235.669	5.69781	1413.59	0.972283	0.13664	1	160	9
NaN	NaN	NaN	NaN	NaN	NaN	2	160	9
0	0	0	0	0	0	2	160	9
171.102	222.935	25.2116	1748.03	0.99201	0.0803039	2	160	9
NaN	NaN	NaN	NaN	NaN	NaN	1	161	9
NaN	NaN	NaN	NaN	NaN	NaN	1	161	9
175.293	244.359	25.313	9449.74	0.18597	NaN	1	161	9
182.015	247.296	5.50066	2725.68	1	3.94659e-05	1	161	9
201.505	248.57	15.013	4165.99	0.688581	0.802164	1	161	9
NaN	NaN	NaN	NaN	NaN	NaN	2	161	9
0	0	0	0	0	0	2	161	9
223.62	242.454	10.9683	2556.97	0.887994	0.199967	2	161	9
NaN	NaN	NaN	NaN	NaN	NaN	1	162	9
0	0	0	0	0	0	1	162	9
150.61	203.213	10.9984	569.804	0.34881	12791.1	1	162	9
NaN	NaN	NaN	NaN	NaN	NaN	1	163	9
NaN	NaN	NaN	NaN	NaN	NaN	1	163	9
NaN	NaN	NaN	NaN	NaN	NaN	1	163	9
171.008	195.089	0.493421	1700.08	1	NaN	1	163	9
NaN	NaN	NaN	NaN	NaN	NaN	1	164	9
NaN	NaN	NaN	NaN	NaN	NaN	1	164	9
158.759	182.611	14.1865	3280.15	0.90319	0.322416	1	164	9
216.526	191.897	27.1486	1528.84	0.926612	0.188719	1	164	9
NaN	NaN	NaN	NaN	NaN	NaN	1	165	9
0	0	0	0	0	0	1	165	9
166.161	201.401	17.5155	2901.09	0.942651	0.169249	1	165	9
NaN	NaN	NaN	NaN	NaN	NaN	1	166	9
0	0	0	0	0	0	1	166	9
160.121	207.675	32.5483	1470.58	0.876328	0.261999	1	166	9
NaN	NaN	NaN	NaN	NaN	NaN	1	167	9
NaN	NaN	NaN	NaN	NaN	NaN	1	167	9
179.077	251.715	19.4458	7164.47	0.934685	108.498	1	167	9
NaN	NaN	NaN	NaN	NaN	NaN	1	167	9
201.453	246.612	11.5331	4491.17	0.999164	0.0200883	1	167	9
203.291	252.578	4.87219	4936.2	0.945648	0.141658	1	167	9
206.286	144.416	30.3097	1878.1	0.790832	0.419759	1	167	9
210.624	164.875	7.89003	4906.67	0.972158	0.214431	1	167	9
NaN	NaN	NaN	NaN	NaN	NaN	1	169	9
0	0	0	0	0	0	1	169	9
177.674	224.455	13.4106	1318.93	0.848106	0.303404	1	169	9
NaN	NaN	NaN	NaN	NaN	NaN	1	170	9
NaN	NaN	NaN	NaN	NaN	NaN	1	170	9
138.278	193.148	33.5191	3608.77	0.994341	0.0508134	1	170	9
149.165	207.353	30.9	6338.08	0.970296	0.108234	1	170	9
155.422	233.53	33	693.327	1	0.0183846	1	170	9
160.207	227.285	18.1335	1665.28	0.96524	0.122833	1	170	9
166.231	184.673	17.0029	2548.06	0.91088	0.207248	1	170	9
189.267	252.16	7.56085	1218.14	0.832736	0.31467	1	170	9
NaN	NaN	NaN	NaN	NaN	NaN	1	171	9
0	0	0	0	0	0	1	171	9
194.719	165.19	9.15197	1418.5	0.942389	0.193398	1	171	9
NaN	NaN	NaN	NaN	NaN	NaN	1	172	9
0	0	0	0	0	0	1	172	9
216.459	217.006	24.4662	2638.34	0.973328	0.111331	1	172	9
NaN	NaN	NaN	NaN	NaN	NaN	1	173	9
NaN	NaN	NaN	NaN	NaN	NaN	1	173	9
143.001	164.393	23.9882	776.909	0.422925	0.693846	1	173	9
158.511	152.498	19.6812	1853.6	0.883927	0.500786	1	173	9
171.206	149.679	15.5331	2659.71	0.859666	0.705818	1	173	9
179.051	150.562	6.10202	648.264	0.403794	0.706255	1	173	9
189.325	154.376	8.3302	6916.52	0.10404	NaN	1	173	9
NaN	NaN	NaN	NaN	NaN	NaN	1	174	9
NaN	NaN	NaN	NaN	NaN	NaN	1	174	9
157.561	233.024	22.0156	1822.79	0.909401	0.202407	1	174	9
173.173	248.578	27.818	1340.39	0.845396	0.276675	1	174	9
215.078	220.809	27	815.404	1	0.0181211	1	174	9
NaN	NaN	NaN	NaN	NaN	NaN	1	175	9
NaN	NaN	NaN	NaN	NaN	NaN	1	175	9
187.306	200.186	15.9281	6101.6	0.992549	0.0510254	1	175	9
204.23	215.382	26.5785	4582.46	0.908969	0.216302	1	175	9
215.329	168.537	11.4505	6187.84	0.8597	104.143	1	175	9
232.335	159.907	18.5353	3117.83	0.385498	4932.15	1	175	9
235.746	232.27	8.51722	3281.32	0.368724	2034.73	1	175	9
237.26	161.791	0.519381	2574.65	1	NaN	1	175	9
248.617	234.59	15.5031	3398.68	1	0.000183341	1	175	9
NaN	NaN	NaN	NaN	NaN	NaN	2	176	9
0	0	0	0	0	0	2	176	9
168.554	222.467	13.6445	127.894	0.471055	0.615442	2	176	9
NaN	NaN	NaN	NaN	NaN	NaN	1	177	9
0	0	0	0	0	0	1	177	9
246.798	194.606	14.1251	2473.01	0.82611	0.305585	1	177	9
NaN	NaN	NaN	NaN	NaN	NaN	1	178	9
0	0	0	0	0	0	1	178	9
194.293	230.389	24.5962	2118.9	0.964609	0.13147	1	178	9
NaN	NaN	NaN	NaN	NaN	NaN	1	179	9
NaN	NaN	NaN	NaN	NaN	NaN	1	179	9
170.038	167.975	7.97094	1801.75	0.876977	0.243431	1	179	9
179.075	185.891	37.0409	3035.62	0.997093	0.0656146	1	179	9
203.583	156.259	11.6126	4910.2	0.764431	0.980554	1	179	9
NaN	NaN	NaN	NaN	NaN	NaN	1	180	9
NaN	NaN	NaN	NaN	NaN	NaN	1	180	9
171.029	222.304	22.0164	3563.8	0.991057	0.056975	1	180	9
176.403	208.375	27.8163	1956.72	0.871246	0.243989	1	180	9
NaN	NaN	NaN	NaN	NaN	NaN	1	181	9
NaN	NaN	NaN	NaN	NaN	NaN	1	181	9
NaN	NaN	NaN	NaN	NaN	NaN	1	181	9
NaN	NaN	NaN	NaN	NaN	NaN	1	181	9
193.735	255.282	7.39241e-08	2017.49	0.970785	31.5027	1	181	9
227.083	266.868	31	681.678	1	0.0184391	1	181	9
NaN	NaN	NaN	NaN	NaN	NaN	1	182	9
NaN	NaN	NaN	NaN	NaN	NaN	1	182	9
148.493	207.982	23	589.646	1	0.0185566	1	182	9
153.426	216.3	16.9127	2036.15	0.960316	0.135388	1	182	9
NaN	NaN	NaN	NaN	NaN	NaN	1	183	9
0	0	0	0	0	0	1	183	9
224.18	158.134	29.8035	3986.25	0.99359	0.0543281	1	183	9
NaN	NaN	NaN	NaN	NaN	NaN	1	185	9
NaN	NaN	NaN	NaN	NaN	NaN	1	185	9
173.323	230.455	27.0827	702.372	0.447809	0.655022	1	185	9
187.137	237.395	8.53055	2012.06	0.886957	102.85	1	185	9
NaN	NaN	NaN	NaN	NaN	NaN	1	186	9
NaN	NaN	NaN	NaN	NaN	NaN	1	186	9
141.304	177.406	5.96969	4846.85	0.775323	0.668456	1	186	9
148.636	187.118	19.4038	3058.79	0.958084	0.154619	1	186	9
155.939	190.989	19.0044	1911.94	0.968332	0.145672	1	186	9
NaN	NaN	NaN	NaN	NaN	NaN	1	187	9
NaN	NaN	NaN	NaN	NaN	NaN	1	187	9
41.5728	260.81	24	264.234	1	0.0194828	1	187	9
0	0	0	0	0	0	1	187	9
96.9741	185.073	15.9866	309.678	0.712412	0.341166	1	187	9
NaN	NaN	NaN	NaN	NaN	NaN	2	187	9
0	0	0	0	0	0	2	187	9
33.1791	241.363	21	946.133	0.900614	0.311593	2	187	9
NaN	NaN	NaN	NaN	NaN	NaN	1	188	9
0	0	0	0	0	0	1	188	9
111.275	208.623	23	637.272	1	0.0183067	1	188	9
NaN	NaN	NaN	NaN	NaN	NaN	1	189	9
NaN	NaN	NaN	NaN	NaN	NaN	1	189	9
186.862	178.958	27.7309	2043.27	0.876781	0.494114	1	189	9
188.711	170.603	13	441.28	1	0.0191027	1	189	9
195.643	164.692	22.4613	4672.77	0.577893	1349.4	1	189	9
193.997	169.235	17	1075.82	1	0.0178951	1	189	9
202.079	165.086	19.4997	3445.52	1	1.89903e-05	1	189	9
212.633	217.452	10.5011	3937.61	0.536551	101.913	1	189	9
214.824	186.465	30.5922	1397.98	0.573934	4131.33	1	189	9
228.191	177.238	2	562.986	1	0.172574	1	189	9
NaN	NaN	NaN	NaN	NaN	NaN	1	190	9
NaN	NaN	NaN	NaN	NaN	NaN	1	190	9
160.792	197.608	21.0409	2850.11	0.813315	0.321902	1	190	9
203.891	254.708	26.9124	4642.74	0.895962	0.198941	1	190	9
208	254.347	1.67032	329.951	0.927906	0.787278	1	190	9
216.095	254.508	1.73832	1018.28	0.797975	6.6431	1	190	9
NaN	NaN	NaN	NaN	NaN	NaN	1	191	9
NaN	NaN	NaN	NaN	NaN	NaN	1	191	9
220.803	249.515	30	860.141	1	0.0182468	1	191	9
240.118	232.399	15.5007	2974.36	1	4.13225e-05	1	191	9
NaN	NaN	NaN	NaN	NaN	NaN	1	192	9
NaN	NaN	NaN	NaN	NaN	NaN	1	192	9
174.532	264.901	6.29081	3045.06	0.993575	0.0589851	1	192	9
179.837	200.417	25.5624	4634	0.704671	1.2591	1	192	9
NaN	NaN	NaN	NaN	NaN	NaN	1	194	17
NaN	NaN	NaN	NaN	NaN	NaN	1	194	17
193.475	158.048	24.1852	2176.37	0.935386	0.162083	1	194	17
203.107	158.81	30.4995	2238.38	1	3.17072e-05	1	194	17
209.28	160.878	10.9935	4579.15	0.847942	0.2422	1	194	17
218.179	164.623	7.02868	1587.89	0.907459	0.205162	1	194	17
NaN	NaN	NaN	NaN	NaN	NaN	1	195	17
NaN	NaN	NaN	NaN	NaN	NaN	1	195	17
154.074	225.217	34.4769	2854.39	1	0.00135475	1	195	17
NaN	NaN	NaN	NaN	NaN	NaN	1	195	17
170.221	230.851	12.5051	2328	1	0.000302645	1	195	17
180.027	235.145	5.17922	4689.04	0.376992	103.859	1	195	17
187.113	239.818	11.5146	3664.56	1	0.000886869	1	195	17
189.117	245.861	0.683237	4262.12	1	NaN	1	195	17
193.712	245.246	26.4953	5613.89	0.454343	1108.89	1	195	17
200.655	246.756	25.4972	2488.96	1	0.000167811	1	195	17
NaN	NaN	NaN	NaN	NaN	NaN	1	196	17
NaN	NaN	NaN	NaN	NaN	NaN	1	196	17
179.709	235.968	10.872	3414.72	0.978933	0.0984631	1	196	17
213.086	155.189	15.6641	1796.31	0.817742	0.323044	1	196	17
NaN	NaN	NaN	NaN	NaN	NaN	2	196	17
0	0	0	0	0	0	2	196	17
205.131	144.056	8	265.254	1	0.0193587	2	196	17
NaN	NaN	NaN	NaN	NaN	NaN	1	197	17
NaN	NaN	NaN	NaN	NaN	NaN	1	197	17
NaN	NaN	NaN	NaN	NaN	NaN	1	197	17
173.916	187.953	15.1529	2244.32	0.974757	0.118186	1	197	17
185.947	205.244	14.1226	2483.66	0.946908	0.164107	1	197	17
202.601	222.804	36.8956	890.307	0.815399	0.568614	1	197	17
NaN	NaN	NaN	NaN	NaN	NaN	1	197	17
0	0	0	0	0	0	1	197	17
225.078	260.75	27.5038	3589.63	1	0.00023186	1	197	17
NaN	NaN	NaN	NaN	NaN	NaN	2	197	17
0	0	0	0	0	0	2	197	17
182.457	149.673	0.193916	1100.31	0.962152	22.8575	2	197	17
NaN	NaN	NaN	NaN	NaN	NaN	1	198	17
NaN	NaN	NaN	NaN	NaN	NaN	1	198	17
102.232	137.703	25.3385	3411.71	0.998599	0.0227318	1	198	17
105.856	146.631	14.9042	5642.01	0.983064	0.0777586	1	198	17
110.811	133.772	27.3226	2924.59	0.973066	0.115456	1	198	17
136.862	126.254	29.7209	2880.39	0.934244	0.178503	1	198	17
142.236	86.2309	23.973	4235.03	0.992118	0.0581841	1	198	17
155.162	200.829	32.8606	3208.66	0.930883	0.169365	1	198	17
161.215	262.301	29.6997	5646.8	0.986152	0.0799407	1	198	17
162.076	146.28	20.7089	3427.19	0.928768	0.188519	1	198	17
182.562	142.715	26.513	5026.18	0.869867	0.265124	1	198	17
191.19	134.482	16.7102	1649.48	0.969918	0.117592	1	198	17
200.878	82.799	17.6052	3676.26	0.887621	0.242818	1	198	17
200.603	102.066	27.1685	1954.48	0.975359	0.114228	1	198	17
214.525	76.3473	26.4504	3392.91	0.880112	10.0601	1	198	17
239.422	89.8294	18.8611	1355.03	0.672542	0.399847	1	198	17
NaN	NaN	NaN	NaN	NaN	NaN	1	198	17
251.099	195.185	26.0206	4857.91	0.979602	0.116607	1	198	17
260.05	174.44	8.41885	3331.88	0.975329	0.113827	1	198	17
258.289	199.449	18.9935	3346.89	0.922086	0.179933	1	198	17
NaN	NaN	NaN	NaN	NaN	NaN	1	198	17
270.525	323.044	32.58	5147.61	0.999231	0.0186893	1	198	17
274.937	296.079	26.0289	3374.23	0.991592	0.0616791	1	198	17
278.892	110.465	26.6601	2603.41	0.958691	0.14017	1	198	17
281.215	117.855	25.9917	2101.25	0.763963	0.362834	1	198	17
281.528	130.227	22.0321	4290.29	0.989107	0.0682582	1	198	17
NaN	NaN	NaN	NaN	NaN	NaN	1	198	17
NaN	NaN	NaN	NaN	NaN	NaN	1	198	17
NaN	NaN	NaN	NaN	NaN	NaN	1	199	17
NaN	NaN	NaN	NaN	NaN	NaN	1	199	17
156.912	215.209	30.5804	660.232	0.438653	0.714868	1	199	17
160.449	219.328	11.9415	824.999	0.863487	0.25931	1	199	17
163.406	187.245	21.1146	1919.36	0.974172	0.120705	1	199	17
173.81	233.121	20.1037	3565.28	0.663033	0.77245	1	199	17
181.487	239.364	21.3317	4122.24	0.653253	0.645151	1	199	17
183.73	239.864	31.9448	350.997	0.107341	5836688833420580	1	199	17
NaN	NaN	NaN	NaN	NaN	NaN	2	199	17
0	0	0	0	0	0	2	199	17
238.998	239.728	26.1715	1949.5	0.725428	0.532167	2	199	17
NaN	NaN	NaN	NaN	NaN	NaN	1	200	17
NaN	NaN	NaN	NaN	NaN	NaN	1	200	17
150.22	193.216	17.9612	3662.45	0.965407	0.120903	1	200	17
179.57	127.354	21.3857	15441.9	0.790628	6.70179	1	200	17
193.006	284.449	35	506.275	1	0.0186544	1	200	17
198.518	122.592	26.3064	1226.42	0.815775	0.343678	1	200	17
233.04	178.479	27.9078	1977.32	0.963529	0.124445	1	200	17
254.603	259.753	31.2586	1988.26	0.949572	0.15713	1	200	17
NaN	NaN	NaN	NaN	NaN	NaN	1	201	17
NaN	NaN	NaN	NaN	NaN	NaN	1	201	17
154.878	248.753	25.2918	3137.31	0.971618	0.122514	1	201	17
174.854	243.523	21	687.392	1	0.0183548	1	201	17
NaN	NaN	NaN	NaN	NaN	NaN	1	202	17
NaN	NaN	NaN	NaN	NaN	NaN	1	202	17
179.866	186.176	5.23404	4571.88	0.821499	0.296914	1	202	17
183.408	151.783	18.4232	1555.28	0.824722	0.307005	1	202	17
186.956	222.809	12.7101	3102.1	0.899541	0.221265	1	202	17
192.938	177.052	5.21804	8034.87	0.911808	0.205472	1	202	17
NaN	NaN	NaN	NaN	NaN	NaN	2	202	17
0	0	0	0	0	0	2	202	17
222.7	201.166	14.9031	2449.75	0.916037	0.176537	2	202	17
NaN	NaN	NaN	NaN	NaN	NaN	1	203	17
NaN	NaN	NaN	NaN	NaN	NaN	1	203	17
174.268	150.532	24.0399	1717.31	0.912607	0.205497	1	203	17
208.822	118.893	17.0792	4893.42	0.832757	0.260485	1	203	17
263.229	251.214	12.5809	1560.49	0.892875	0.200012	1	203	17
287.638	223.029	12.4392	1430.28	0.842454	0.309743	1	203	17
NaN	NaN	NaN	NaN	NaN	NaN	1	204	17
NaN	NaN	NaN	NaN	NaN	NaN	1	204	17
137.714	187.191	4.93081	449.176	0.095471	1.67001e+16	1	204	17
NaN	NaN	NaN	NaN	NaN	NaN	1	204	17
199.14	243.272	2.38041e-08	1270.5	0.997981	8.24741	1	204	17
230.45	188.846	30.076	1626.71	0.868455	0.262057	1	204	17
NaN	NaN	NaN	NaN	NaN	NaN	1	205	17
NaN	NaN	NaN	NaN	NaN	NaN	1	205	17
175.942	207.563	9.47854	1294.76	0.170783	2237.83	1	205	17
253.121	203.318	30.3736	7660.88	0.39882	NaN	1	205	17
NaN	NaN	NaN	NaN	NaN	NaN	1	206	17
NaN	NaN	NaN	NaN	NaN	NaN	1	206	17
NaN	NaN	NaN	NaN	NaN	NaN	1	206	17
NaN	NaN	NaN	NaN	NaN	NaN	1	206	17
188.824	206.967	30.1838	2501.45	0.909479	0.209498	1	206	17
210.794	158.677	31.5513	3626.14	0.537527	0.746152	1	206	17
215.86	166.897	27.1045	787.73	0.453611	0.623739	1	206	17
215.905	159.948	3	248.001	1	0.0197409	1	206	17
NaN	NaN	NaN	NaN	NaN	NaN	1	207	17
0	0	0	0	0	0	1	207	17
224.427	160.986	26.4563	842.074	0.840925	0.310945	1	207	17
NaN	NaN	NaN	NaN	NaN	NaN	1	209	17
NaN	NaN	NaN	NaN	NaN	NaN	1	209	17
161.639	186.325	11.7385	4900.44	0.791747	0.330769	1	209	17
166.469	160.403	12.0647	5104.44	0.898734	0.374713	1	209	17
171.391	175.222	10.4649	4561.36	0.515649	2389.82	1	209	17
174.309	167.391	13.4395	4824.08	0.983967	0.100123	1	209	17
172.814	223.699	16.9426	4029.68	0.934091	0.151882	1	209	17
177.216	152.594	18.0796	1881.37	0.962375	0.155523	1	209	17
NaN	NaN	NaN	NaN	NaN	NaN	1	209	17
217.043	163.909	36	313.87	1	0.0197449	1	209	17
220.348	155.587	0.529003	2580.27	1	NaN	1	209	17
NaN	NaN	NaN	NaN	NaN	NaN	2	209	17
0	0	0	0	0	0	2	209	17
223.396	226.463	11.2976	2463.93	0.729997	0.403031	2	209	17
NaN	NaN	NaN	NaN	NaN	NaN	1	210	17
0	0	0	0	0	0	1	210	17
185.137	210.456	18	867.292	1	0.0183093	1	210	17
NaN	NaN	NaN	NaN	NaN	NaN	1	211	17
NaN	NaN	NaN	NaN	NaN	NaN	1	211	17
152.509	224.975	25.5057	5265.43	0.646202	399.548	1	211	17
NaN	NaN	NaN	NaN	NaN	NaN	1	211	17
181.509	240.842	28.1088	804.137	0.262152	0.907971	1	211	17
183.117	216.842	10.1598	2769.92	0.956797	0.146928	1	211	17
186.947	204.458	14.9371	4801.51	0.957474	0.126707	1	211	17
190.334	241.22	39	298.908	1	NaN	1	211	17
200.127	237.294	0.490348	2228.6	1	NaN	1	211	17
225.157	189.157	17.448	4433.52	1	0.00300364	1	211	17
NaN	NaN	NaN	NaN	NaN	NaN	2	211	17
0	0	0	0	0	0	2	211	17
164.088	168.611	26.4661	2466.65	0.815234	1.02546	2	211	17
NaN	NaN	NaN	NaN	NaN	NaN	1	212	17
NaN	NaN	NaN	NaN	NaN	NaN	1	212	17
155.039	237.597	15.9938	509.712	0.282169	478.745	1	212	17
167.144	243.034	31.0137	914.981	0.840044	0.289566	1	212	17
175.098	244.933	21.4852	3274.98	1	0.000880884	1	212	17
NaN	NaN	NaN	NaN	NaN	NaN	1	213	17
NaN	NaN	NaN	NaN	NaN	NaN	1	213	17
164.976	180.406	13.9486	4384.23	0.750969	0.706214	1	213	17
210.928	246.718	1.61118	510.251	0.333401	10.7722	1	213	17
225.311	216.133	22.4193	4279.43	0.34374	15079.9	1	213	17
NaN	NaN	NaN	NaN	NaN	NaN	1	215	17
0	0	0	0	0	0	1	215	17
193.216	210.89	8	663.167	1	0.018786	1	215	17
NaN	NaN	NaN	NaN	NaN	NaN	1	216	17
NaN	NaN	NaN	NaN	NaN	NaN	1	216	17
224.011	164.18	27.4952	640.061	0.395987	0.7968	1	216	17
229.672	169.164	3.03265	877.001	0.288944	0.84904	1	216	17
NaN	NaN	NaN	NaN	NaN	NaN	1	217	17
NaN	NaN	NaN	NaN	NaN	NaN	1	217	17
175.14	188.142	21.529	1697.17	1	0.0016907	1	217	17
208.119	228.502	14.6815	2368.6	0.916682	0.204066	1	217	17
249.049	202.718	36	482.321	1	0.0188265	1	217	17
NaN	NaN	NaN	NaN	NaN	NaN	2	217	17
0	0	0	0	0	0	2	217	17
198.579	211.302	27.2804	723.539	0.863836	0.295771	2	217	17
NaN	NaN	NaN	NaN	NaN	NaN	1	218	17
NaN	NaN	NaN	NaN	NaN	NaN	1	218	17
176.797	193.305	11.5262	1270.77	0.149416	9439.94	1	218	17
180.382	156.096	24.0585	6660.46	0.959762	0.128383	1	218	17
185.782	159.567	27.5106	3414.8	1	0.000638072	1	218	17
NaN	NaN	NaN	NaN	NaN	NaN	1	219	17
NaN	NaN	NaN	NaN	NaN	NaN	1	219	17
107.399	155.586	27	629.607	1	0.0183325	1	219	17
148.311	153.065	29.5998	2802.89	0.925975	0.196487	1	219	17
NaN	NaN	NaN	NaN	NaN	NaN	1	220	17
0	0	0	0	0	0	1	220	17
155.785	213.294	11.3522	5153.26	0.823099	0.311622	1	220	17
NaN	NaN	NaN	NaN	NaN	NaN	1	221	17
0	0	0	0	0	0	1	221	17
173.912	218.44	15.0394	6401.34	0.882756	0.21472	1	221	17
NaN	NaN	NaN	NaN	NaN	NaN	1	222	17
NaN	NaN	NaN	NaN	NaN	NaN	1	222	17
150.541	222.355	31.8299	2777.86	0.895083	0.226982	1	222	17
184.342	193.507	22.0516	1011.56	0.868732	0.253156	1	222	17
219.443	209.832	38	429.988	1	0.0356398	1	222	17
NaN	NaN	NaN	NaN	NaN	NaN	1	223	17
NaN	NaN	NaN	NaN	NaN	NaN	1	223	17
166.213	240.805	29.9203	851.923	0.531934	0.624759	1	223	17
178.674	226.461	18.2093	2314.3	0.867847	0.263535	1	223	17
NaN	NaN	NaN	NaN	NaN	NaN	1	224	17
NaN	NaN	NaN	NaN	NaN	NaN	1	224	17
174.276	193.976	12.4365	1828.78	0.793891	0.337393	1	224	17
196.108	199.85	30.8372	4616.73	0.986588	0.0816836	1	224	17
221.309	223.492	27	459.654	1	0.0192253	1	224	17
219.703	239.931	8	573.497	1	0.0189859	1	224	17
NaN	NaN	NaN	NaN	NaN	NaN	1	226	17
NaN	NaN	NaN	NaN	NaN	NaN	1	226	17
137.885	156.375	12.056	848.104	0.403017	0.706112	1	226	17
146.862	257.011	34.7964	3326.3	0.98951	0.0693788	1	226	17
220.485	279.564	29.7963	7936.3	0.97338	0.102203	1	226	17
228.638	233.737	15.4698	3694.62	1	0.00176316	1	226	17
231.289	266.288	19.3244	1917.78	0.941377	0.182975	1	226	17
234.105	140.947	11.4614	3869.62	0.829784	147.106	1	226	17
231.955	151.444	21.154	2426.52	0.877585	0.249356	1	226	17
232.675	238.749	0.5352	3258.59	0.491908	NaN	1	226	17
238.251	141.224	16.6153	4830.4	0.912461	0.214745	1	226	17
248.662	254.853	27.2528	2733.83	0.993517	0.0598317	1	226	17
253.784	258.106	35.7844	1479.32	0.982907	0.0747093	1	226	17
264.547	165.682	9.72572	12823	0.993698	0.0541758	1	226	17
NaN	NaN	NaN	NaN	NaN	NaN	1	227	17
NaN	NaN	NaN	NaN	NaN	NaN	1	227	17
0	0	0	0	0	0	1	227	17
201.121	203.312	9.12913	6305.93	0.918807	0.174815	1	227	17
NaN	NaN	NaN	NaN	NaN	NaN	1	228	17
0	0	0	0	0	0	1	228	17
207.09	247.111	26.2105	3582.78	0.998199	0.030805	1	228	17
NaN	NaN	NaN	NaN	NaN	NaN	1	229	17
0	0	0	0	0	0	1	229	17
164.802	188.245	27.0354	2004.31	0.947381	0.186779	1	229	17
NaN	NaN	NaN	NaN	NaN	NaN	1	231	17
NaN	NaN	NaN	NaN	NaN	NaN	1	231	17
90.7334	172.592	9.84721	5203.26	0.967751	0.112531	1	231	17
NaN	NaN	NaN	NaN	NaN	NaN	1	231	17
100.887	160.568	13.836	976.832	0.845845	0.386249	1	231	17
112.642	162.545	3.16195	2583.97	0.982192	0.117262	1	231	17
NaN	NaN	NaN	NaN	NaN	NaN	1	231	17
132.991	171.411	26.8925	1718.51	0.772398	0.329869	1	231	17
0	0	0	0	0	0	1	231	17
143.368	179.491	32	587.168	1	0.0186026	1	231	17
NaN	NaN	NaN	NaN	NaN	NaN	1	232	17
NaN	NaN	NaN	NaN	NaN	NaN	1	232	17
182.173	170.323	15.4591	3032.25	0.296026	1700.93	1	232	17
234.145	209.027	30.9795	4387.13	0.996333	0.0441161	1	232	17
NaN	NaN	NaN	NaN	NaN	NaN	1	233	17
NaN	NaN	NaN	NaN	NaN	NaN	1	233	17
NaN	NaN	NaN	NaN	NaN	NaN	1	233	17
199.885	217.278	13.4606	3972.46	1	0.00231098	1	233	17
203.117	205.135	14.1766	1946.1	0.991011	0.08003	1	233	17
203.951	215.251	29	905.771	1	0.0181359	1	233	17
NaN	NaN	NaN	NaN	NaN	NaN	1	234	17
NaN	NaN	NaN	NaN	NaN	NaN	1	234	17
92.4465	220.095	31.1442	1894.13	0.975778	0.111773	1	234	17
125.273	240.725	28.6424	5232.99	0.98568	0.082416	1	234	17
127.313	250.238	27.5632	2662.11	0.829341	0.245073	1	234	17
130.985	251.393	19.1427	1717.86	0.95854	0.160517	1	234	17
134.872	232.647	32.2947	2019.25	0.976515	0.103995	1	234	17
134.792	252.811	30.453	4948.6	1	0.00278259	1	234	17
NaN	NaN	NaN	NaN	NaN	NaN	1	235	17
0	0	0	0	0	0	1	235	17
188.711	227.979	15.7351	2328.42	0.996369	0.0403915	1	235	17
NaN	NaN	NaN	NaN	NaN	NaN	1	236	17
NaN	NaN	NaN	NaN	NaN	NaN	1	236	17
198.198	142.198	26.8906	417.682	0.167858	947138101321084	1	236	17
226.672	147.399	12.8681	5321.66	0.820819	0.280894	1	236	17
233.238	149.28	24.478	3235.19	1	0.00129318	1	236	17
234.922	151.766	15	411.607	1	0.0194393	1	236	17
NaN	NaN	NaN	NaN	NaN	NaN	1	237	17
NaN	NaN	NaN	NaN	NaN	NaN	1	237	17
161.372	231.254	23	561.332	1	0.0186735	1	237	17
NaN	NaN	NaN	NaN	NaN	NaN	1	237	17
NaN	NaN	NaN	NaN	NaN	NaN	1	237	17
193.691	262.68	11.9992	639.681	0.449179	3753.96	1	237	17
205.072	264.884	19	915.795	1	0.0179987	1	237	17
NaN	NaN	NaN	NaN	NaN	NaN	2	237	17
0	0	0	0	0	0	2	237	17
211.27	148.691	23.7566	3239.82	0.882289	0.235005	2	237	17
NaN	NaN	NaN	NaN	NaN	NaN	1	238	17
NaN	NaN	NaN	NaN	NaN	NaN	1	238	17
NaN	NaN	NaN	NaN	NaN	NaN	1	238	17
NaN	NaN	NaN	NaN	NaN	NaN	1	238	17
NaN	NaN	NaN	NaN	NaN	NaN	1	238	17
0	0	0	0	0	0	1	238	17
257.285	192.694	30	507.502	1	0.0190675	1	238	17
NaN	NaN	NaN	NaN	NaN	NaN	1	239	17
0	0	0	0	0	0	1	239	17
203.444	198.981	35.4694	6270.58	0.997578	0.0325657	1	239	17
NaN	NaN	NaN	NaN	NaN	NaN	2	239	17
0	0	0	0	0	0	2	239	17
154.813	206.382	31.7993	2724.07	0.869354	0.238148	2	239	17
NaN	NaN	NaN	NaN	NaN	NaN	1	240	17
0	0	0	0	0	0	1	240	17
239.181	187.73	28	659.474	1	0.018815	1	240	17
NaN	NaN	NaN	NaN	NaN	NaN	1	241	17
NaN	NaN	NaN	NaN	NaN	NaN	1	241	17
142.611	245.14	27.6051	2459.99	0.985753	0.0834495	1	241	17
NaN	NaN	NaN	NaN	NaN	NaN	1	241	17
NaN	NaN	NaN	NaN	NaN	NaN	1	241	17
233.6	202.209	7.44166	2245.64	0.978202	0.111782	1	241	17
237.228	258.581	21.0907	4725.36	0.838119	0.258652	1	241	17
NaN	NaN	NaN	NaN	NaN	NaN	1	242	17
NaN	NaN	NaN	NaN	NaN	NaN	1	242	17
163.08	166.588	19.2946	3844.1	0.700547	0.434382	1	242	17
169.039	235.599	30.6994	3536.41	0.711845	1.06791	1	242	17
171.138	246.841	23.2117	605.942	0.458267	0.623987	1	242	17
195.909	170.647	31.0863	3697.36	0.998494	0.0272792	1	242	17
216.156	252.496	23.291	1685.71	0.870598	0.273999	1	242	17
NaN	NaN	NaN	NaN	NaN	NaN	2	242	17
0	0	0	0	0	0	2	242	17
184.578	167.191	22.9211	2311.24	0.775262	0.314272	2	242	17
NaN	NaN	NaN	NaN	NaN	NaN	1	243	17
0	0	0	0	0	0	1	243	17
205.508	253.363	20.4276	3495.09	0.834677	3.39789	1	243	17
NaN	NaN	NaN	NaN	NaN	NaN	1	244	17
NaN	NaN	NaN	NaN	NaN	NaN	1	244	17
152.966	192.948	1.82507	1705.99	0.871506	1.74998	1	244	17
156.677	191.347	6.28873	1986.39	0.819489	0.316588	1	244	17
NaN	NaN	NaN	NaN	NaN	NaN	1	244	17
NaN	NaN	NaN	NaN	NaN	NaN	1	244	17
NaN	NaN	NaN	NaN	NaN	NaN	1	244	17
210.616	246.259	33	717.714	1	0.0183917	1	244	17
214.746	206.73	28.6995	2488.67	0.98783	0.0752474	1	244	17
NaN	NaN	NaN	NaN	NaN	NaN	1	245	17
0	0	0	0	0	0	1	245	17
198.472	195.201	7.50212	2623.42	0.94936	0.159654	1	245	17
NaN	NaN	NaN	NaN	NaN	NaN	1	246	17
NaN	NaN	NaN	NaN	NaN	NaN	1	246	17
NaN	NaN	NaN	NaN	NaN	NaN	1	246	17
175.007	222.869	12	448.893	1	0.0192992	1	246	17
215.64	171.081	14.8363	5296.27	0.987159	0.0770383	1	246	17
NaN	NaN	NaN	NaN	NaN	NaN	1	247	17
0	0	0	0	0	0	1	247	17
227.98	192.979	7.5808	122.298	0.323815	1.03841	1	247	17
NaN	NaN	NaN	NaN	NaN	NaN	1	248	17
NaN	NaN	NaN	NaN	NaN	NaN	1	248	17
168.959	182.814	30.9021	3571.07	0.970333	0.106944	1	248	17
172.461	220.745	26.5829	2779.07	0.971924	0.11816	1	248	17
NaN	NaN	NaN	NaN	NaN	NaN	1	249	17
0	0	0	0	0	0	1	249	17
212.046	198.501	24.4812	2336.03	0.247149	595.191	1	249	17
NaN	NaN	NaN	NaN	NaN	NaN	1	251	17
NaN	NaN	NaN	NaN	NaN	NaN	1	251	17
219.099	242.631	24.9923	3543.62	0.984113	0.0942745	1	251	17
236.779	205.968	25.2164	2701.44	0.974036	0.118804	1	251	17
240.249	196.246	19.5075	4501.35	0.984076	0.087226	1	251	17
NaN	NaN	NaN	NaN	NaN	NaN	1	252	17
NaN	NaN	NaN	NaN	NaN	NaN	1	252	17
155.769	196.978	37	564.892	1	0.0350506	1	252	17
162.242	220.417	21.4604	1757.7	1	0.00226134	1	252	17
170.802	217.091	18.679	820.826	0.483201	0.652092	1	252	17
205.482	227.483	15.9592	1243.85	0.930136	0.253156	1	252	17
NaN	NaN	NaN	NaN	NaN	NaN	1	253	17
NaN	NaN	NaN	NaN	NaN	NaN	1	253	17
159.188	178.402	24.9864	2197.22	0.919187	0.245932	1	253	17
161.458	171.786	20.565	33826.1	0.96624	0.110798	1	253	17
166.174	179.173	25.0123	5517.46	0.93562	0.157625	1	253	17
NaN	NaN	NaN	NaN	NaN	NaN	2	253	17
0	0	0	0	0	0	2	253	17
237.418	188.533	8.55867	2733.97	0.600084	0.596011	2	253	17
NaN	NaN	NaN	NaN	NaN	NaN	1	255	17
NaN	NaN	NaN	NaN	NaN	NaN	1	255	17
0	0	0	0	0	0	1	255	17
240.621	221.001	15.9223	244.163	0.214439	1.47122	1	255	17
NaN	NaN	NaN	NaN	NaN	NaN	1	256	17
NaN	NaN	NaN	NaN	NaN	NaN	1	256	17
150.593	154.787	34.946	3298.19	0.993621	0.0589563	1	256	17
205.8	218.746	11.8778	1810.95	0.970321	0.104983	1	256	17
216.943	232.117	8.13502	1094.03	0.928621	0.173774	1	256	17
234.494	176.608	10.1862	1329.52	0.914494	0.247357	1	256	17
234.353	238.125	17.1315	2947.92	0.992632	0.0635116	1	256	17
NaN	NaN	NaN	NaN	NaN	NaN	2	256	17
0	0	0	0	0	0	2	256	17
219.44	180.574	8.49558	768.046	0.886145	0.252343	2	256	17
NaN	NaN	NaN	NaN	NaN	NaN	1	257	17
0	0	0	0	0	0	1	257	17
163.857	209.456	24.772	4207.35	0.878625	0.231621	1	257	17
NaN	NaN	NaN	NaN	NaN	NaN	1	258	17
NaN	NaN	NaN	NaN	NaN	NaN	1	258	17
229.42	246.873	14.5239	1349.24	0.9366	0.179228	1	258	17
259.535	197.303	22.0214	3047.31	0.996947	0.0358139	1	258	17
NaN	NaN	NaN	NaN	NaN	NaN	1	259	17
0	0	0	0	0	0	1	259	17
162.224	208.883	25.209	3004.61	0.976351	0.110504	1	259	17
NaN	NaN	NaN	NaN	NaN	NaN	1	261	17
0	0	0	0	0	0	1	261	17
237.696	183.431	13.1603	6933.33	0.794916	0.320856	1	261	17
NaN	NaN	NaN	NaN	NaN	NaN	1	262	17
0	0	0	0	0	0	1	262	17
194.865	168.761	23.6764	2191.21	0.959826	0.140067	1	262	17
NaN	NaN	NaN	NaN	NaN	NaN	1	263	17
NaN	NaN	NaN	NaN	NaN	NaN	1	263	17
179.019	229.686	7.58669	4457.58	0.92959	0.195209	1	263	17
184.476	171.762	4.96067	884.076	0.874613	0.247681	1	263	17
NaN	NaN	NaN	NaN	NaN	NaN	2	263	17
0	0	0	0	0	0	2	263	17
194.125	241.562	0.541662	1266.58	1	NaN	2	263	17
NaN	NaN	NaN	NaN	NaN	NaN	1	264	17
0	0	0	0	0	0	1	264	17
224.991	167.83	12.4438	4303.16	0.959503	0.162397	1	264	17
NaN	NaN	NaN	NaN	NaN	NaN	2	264	17
0	0	0	0	0	0	2	264	17
241.358	225.08	21.7991	2508.34	0.795619	0.312578	2	264	17
NaN	NaN	NaN	NaN	NaN	NaN	1	265	17
NaN	NaN	NaN	NaN	NaN	NaN	1	265	17
167.718	214.963	10.7791	2899.69	0.33767	0.867498	1	265	17
171.593	222.473	33.578	1353.9	0.967367	0.12461	1	265	17
175.915	227.448	32.8353	547.719	0.469061	0.642429	1	265	17
188.207	251.088	36.487	2973.89	1	0.000784756	1	265	17
214.405	225.672	21.8857	652.858	0.898802	0.21475	1	265	17
NaN	NaN	NaN	NaN	NaN	NaN	2	265	17
0	0	0	0	0	0	2	265	17
216.363	161.244	27.0245	2384.61	0.893301	0.196571	2	265	17
NaN	NaN	NaN	NaN	NaN	NaN	1	266	17
NaN	NaN	NaN	NaN	NaN	NaN	1	266	17
197.179	84.6629	37.4255	2624.82	1	0.00819719	1	266	17
202.048	87.0743	31.1983	2681.24	0.982729	0.0923028	1	266	17
NaN	NaN	NaN	NaN	NaN	NaN	1	267	17
0	0	0	0	0	0	1	267	17
225.269	225.341	20.8544	4295.84	0.963711	0.130594	1	267	17
NaN	NaN	NaN	NaN	NaN	NaN	1	268	17
0	0	0	0	0	0	1	268	17
161.175	211.293	13.7276	2212.1	0.85461	0.270268	1	268	17
NaN	NaN	NaN	NaN	NaN	NaN	2	268	17
0	0	0	0	0	0	2	268	17
201.05	164.945	4.21697	2537.17	0.801413	0.475132	2	268	17
NaN	NaN	NaN	NaN	NaN	NaN	1	269	17
NaN	NaN	NaN	NaN	NaN	NaN	1	269	17
154.686	183.126	19.8565	4851.1	0.97271	0.102354	1	269	17
170.585	207.04	16.0775	6463.64	0.914633	0.180034	1	269	17
NaN	NaN	NaN	NaN	NaN	NaN	1	269	17
NaN	NaN	NaN	NaN	NaN	NaN	1	269	17
237.762	210.7	7.93398	4954.53	0.94642	0.138304	1	269	17
NaN	NaN	NaN	NaN	NaN	NaN	1	270	17
NaN	NaN	NaN	NaN	NaN	NaN	1	270	17
25.9856	247.348	15.492	1539.86	0.834024	0.317592	1	270	17
40.5418	174.778	11.5439	1462.9	0.15451	14544.5	1	270	17
77.1588	262.037	7.21274	5076.4	0.836929	0.274719	1	270	17
86.4522	185.161	31.7263	1668.97	0.89686	0.426309	1	270	17
92.277	214.923	36	522.41	1	0.0189565	1	270	17
NaN	NaN	NaN	NaN	NaN	NaN	1	271	17
NaN	NaN	NaN	NaN	NaN	NaN	1	271	17
NaN	NaN	NaN	NaN	NaN	NaN	1	271	17
NaN	NaN	NaN	NaN	NaN	NaN	1	271	17
221.1	218.85	16.4571	5075.22	1	0.00251981	1	271	17
225.391	201.237	1.33077	5231.36	0.99343	3.73288	1	271	17
232.449	195.32	21	925.102	1	0.0181498	1	271	17
0	0	0	0	0	0	1	271	17
237.209	216.061	24	567.326	1	0.0187342	1	271	17
NaN	NaN	NaN	NaN	NaN	NaN	1	272	17
NaN	NaN	NaN	NaN	NaN	NaN	1	272	17
169.269	240.027	16.2558	1441.38	0.929937	0.188857	1	272	17
NaN	NaN	NaN	NaN	NaN	NaN	1	272	17
0	0	0	0	0	0	1	272	17
239.82	227.389	24.4553	3038.71	0.67646	258.37	1	272	17
NaN	NaN	NaN	NaN	NaN	NaN	1	273	17
0	0	0	0	0	0	1	273	17
196.133	244.835	19	504.136	1	0.018899	1	273	17
NaN	NaN	NaN	NaN	NaN	NaN	1	274	17
NaN	NaN	NaN	NaN	NaN	NaN	1	274	17
161.02	143.366	30.4972	4047.86	1	0.000168676	1	274	17
165.42	141.932	19.0037	899.778	0.958049	0.129142	1	274	17
188.183	173.695	7.26319	8539.83	0.308957	NaN	1	274	17
196.088	176.945	29.8922	1020.29	0.635709	0.439469	1	274	17
226.811	152.269	22.2732	2023.93	0.958552	0.152934	1	274	17
NaN	NaN	NaN	NaN	NaN	NaN	1	275	17
NaN	NaN	NaN	NaN	NaN	NaN	1	275	17
164.897	142.411	31.2681	3234.64	0.993371	0.0576275	1	275	17
207.821	123.302	20.1748	2062.46	0.978907	0.116019	1	275	17
210.088	182.146	29	522.239	1	0.0188531	1	275	17
229.443	158.266	19.09	3051.05	0.97874	0.107782	1	275	17
NaN	NaN	NaN	NaN	NaN	NaN	1	276	17
NaN	NaN	NaN	NaN	NaN	NaN	1	276	17
162.918	149.884	19.0044	1469.72	0.899183	0.216371	1	276	17
173.162	149.022	19.079	1175.53	0.641191	0.428963	1	276	17
214.833	172.365	37.4609	2011.14	1	0.00454811	1	276	17
243.155	228.832	22	725.446	1	0.0185743	1	276	17
NaN	NaN	NaN	NaN	NaN	NaN	1	277	17
NaN	NaN	NaN	NaN	NaN	NaN	1	277	17
146.955	221.144	11.3383	4857.81	0.846151	0.289389	1	277	17
208.8	194.416	29.7336	5641.65	0.931441	0.163701	1	277	17
219.156	210.775	28.8751	2661.61	0.994163	0.0566152	1	277	17
NaN	NaN	NaN	NaN	NaN	NaN	1	279	17
NaN	NaN	NaN	NaN	NaN	NaN	1	279	17
169.554	190.034	9	1096.9	1	0.0179859	1	279	17
201.029	181.763	27.4563	5556.24	0.95498	48.4987	1	279	17
205.126	182.499	16.0027	4980.9	0.965195	0.113322	1	279	17
NaN	NaN	NaN	NaN	NaN	NaN	1	280	17
NaN	NaN	NaN	NaN	NaN	NaN	1	280	17
162.488	168.461	24.151	3623.75	0.996022	0.0426392	1	280	17
167.107	209.829	24.6678	3202.74	0.902165	0.218839	1	280	17
NaN	NaN	NaN	NaN	NaN	NaN	1	280	17
181.229	168.054	15.5752	3378.91	0.98872	0.0732225	1	280	17
184.848	170.398	21.5137	1462.28	1	0.000810215	1	280	17
NaN	NaN	NaN	NaN	NaN	NaN	1	281	17
NaN	NaN	NaN	NaN	NaN	NaN	1	281	17
164.774	144.287	8.7488	2093.13	0.872298	0.259662	1	281	17
172.68	152.631	5.49946	3340.55	0.983467	0.0952322	1	281	17
175.443	142.692	3.10191	1995.27	0.92584	0.231926	1	281	17
NaN	NaN	NaN	NaN	NaN	NaN	1	282	17
NaN	NaN	NaN	NaN	NaN	NaN	1	282	17
158.914	230.575	16.0621	5865.75	0.832836	0.25884	1	282	17
172.709	201.278	25.8714	3819.59	0.971367	0.11504	1	282	17
182.393	153.361	30.2096	5548.32	0.98232	0.0921426	1	282	17
190.698	153.984	30.4931	3107.99	0.987013	0.0805246	1	282	17
NaN	NaN	NaN	NaN	NaN	NaN	1	283	17
NaN	NaN	NaN	NaN	NaN	NaN	1	283	17
132.618	72.3749	31.2248	1628.59	0.971307	0.112617	1	283	17
144.843	71.9658	19.8139	2658.32	0.980884	0.0912033	1	283	17
219.139	62.991	8.84915	4517.08	0.874878	0.227178	1	283	17
218.615	108.975	23.7245	2635.66	0.955678	0.146013	1	283	17
NaN	NaN	NaN	NaN	NaN	NaN	1	284	17
NaN	NaN	NaN	NaN	NaN	NaN	1	284	17
163.044	206.381	3.94094	2640.05	0.989008	0.101507	1	284	17
166.284	227.161	15.2872	3007.26	0.882	0.256008	1	284	17
176.314	233.99	30	524.18	1	0.018893	1	284	17
NaN	NaN	NaN	NaN	NaN	NaN	1	284	17
202.9	183.712	38	650.541	1	0.0363065	1	284	17
204.974	193.58	12.2339	4856.45	0.948452	0.218096	1	284	17
204.382	205.174	8.23122	2590.91	0.939772	0.170833	1	284	17
NaN	NaN	NaN	NaN	NaN	NaN	1	284	17
213.014	207.249	21.4401	4619.41	0.847992	0.308875	1	284	17
248.079	228.933	18.4595	7260.52	0.975188	0.109048	1	284	17
NaN	NaN	NaN	NaN	NaN	NaN	1	285	17
NaN	NaN	NaN	NaN	NaN	NaN	1	285	17
189.351	256.714	18.4716	5114.81	1	0.00165707	1	285	17
189.5	260.868	10.0125	941.052	0.894359	0.221975	1	285	17
200.299	261.568	17.5928	1849.23	0.797589	0.351709	1	285	17
206.814	260.218	4.46143	1654.35	0.822685	0.332772	1	285	17
210.823	260.161	0.572419	3205.54	1	NaN	1	285	17
217.914	258.307	0.602884	3218.59	1	NaN	1	285	17
244.633	249.154	21.7716	2717.26	0.986227	0.0783274	1	285	17
248.332	173.876	34.2306	2280.77	0.989539	0.0694104	1	285	17
254.74	231.895	28.5944	2940.48	0.98408	0.0883732	1	285	17
NaN	NaN	NaN	NaN	NaN	NaN	1	286	17
NaN	NaN	NaN	NaN	NaN	NaN	1	286	17
142.346	211.618	18.6858	1380.86	0.909201	0.191086	1	286	17
148.881	209.038	19.4938	4651.88	1	0.000374143	1	286	17
NaN	NaN	NaN	NaN	NaN	NaN	1	286	17
163.027	237.234	8.29471	2058.46	0.96395	0.129658	1	286	17
192.591	154.943	11.0556	6808.41	0.891722	0.2066	1	286	17
196.702	174.1	15.472	1964.15	1	0.00162724	1	286	17
204.518	155.077	15.5348	1204.74	0.834039	0.259351	1	286	17
NaN	NaN	NaN	NaN	NaN	NaN	1	287	17
NaN	NaN	NaN	NaN	NaN	NaN	1	287	17
101.136	202.972	30.8038	1332.78	0.934195	0.163522	1	287	17
118.309	226.036	35.6596	3162.12	0.943778	0.167419	1	287	17
128.914	243.254	7.61297	1600.6	0.990903	0.0645083	1	287	17
NaN	NaN	NaN	NaN	NaN	NaN	1	289	30
NaN	NaN	NaN	NaN	NaN	NaN	1	289	30
184.867	182.388	23.4896	4303.54	0.619074	49.6999	1	289	30
235.415	165.356	19.3895	5509.94	0.982653	0.107478	1	289	30
NaN	NaN	NaN	NaN	NaN	NaN	1	290	30
NaN	NaN	NaN	NaN	NaN	NaN	1	290	30
176.485	179.328	16.9203	1879.38	0.7899	0.348942	1	290	30
181.769	180.803	29.0818	3308.68	0.995034	0.0481366	1	290	30
245.364	162.219	13.8891	1317.08	0.896816	0.217351	1	290	30
244.343	175.661	18.4803	2333.76	1	0.00116352	1	290	30
246.572	169.4	16.8695	10501.7	0.867329	0.262794	1	290	30
NaN	NaN	NaN	NaN	NaN	NaN	1	291	30
NaN	NaN	NaN	NaN	NaN	NaN	1	291	30
139.886	212.667	22.1805	3785.94	0.960216	0.130766	1	291	30
156.687	217.222	2	445.503	1	0.178434	1	291	30
170.662	246.06	19.5329	1369.49	0.977228	0.0956626	1	291	30
172.576	155.424	7.47136	3716.94	0.347991	641.269	1	291	30
174.604	232.672	31.954	4160.17	0.963161	0.12673	1	291	30
204.652	167.943	28.5689	3080.86	0.995154	0.0487024	1	291	30
247.281	157.725	19.7731	2946	0.9631	0.131154	1	291	30
NaN	NaN	NaN	NaN	NaN	NaN	1	292	30
0	0	0	0	0	0	1	292	30
210.096	202.517	36.1819	4429.73	0.994871	0.0506992	1	292	30
NaN	NaN	NaN	NaN	NaN	NaN	1	296	30
0	0	0	0	0	0	1	296	30
198.431	191.191	9	536.907	1	0.0187547	1	296	30
NaN	NaN	NaN	NaN	NaN	NaN	2	296	30
NaN	NaN	NaN	NaN	NaN	NaN	2	296	30
172.451	164.806	10	409.344	1	0.0184213	2	296	30
229.39	222.589	4.89298	2263.7	0.776156	0.709734	2	296	30
NaN	NaN	NaN	NaN	NaN	NaN	1	297	30
NaN	NaN	NaN	NaN	NaN	NaN	1	297	30
186.615	223.298	16.8928	873.419	0.971242	0.114367	1	297	30
NaN	NaN	NaN	NaN	NaN	NaN	1	298	30
NaN	NaN	NaN	NaN	NaN	NaN	1	298	30
158.509	180.803	31.0079	3965.63	0.973379	0.094413	1	298	30
196.436	205.835	24.4117	7935.29	0.949164	486.632	1	298	30
NaN	NaN	NaN	NaN	NaN	NaN	1	300	30
NaN	NaN	NaN	NaN	NaN	NaN	1	300	30
0	0	0	0	0	0	1	300	30
238.146	209.011	23.3815	2627.46	0.966336	0.130037	1	300	30
NaN	NaN	NaN	NaN	NaN	NaN	1	302	30
0	0	0	0	0	0	1	302	30
198.654	145.208	20.1984	1662.96	0.859039	0.340525	1	302	30
NaN	NaN	NaN	NaN	NaN	NaN	2	302	30
0	0	0	0	0	0	2	302	30
212.944	246.59	5.36903	2413.99	0.823851	1.0704	2	302	30
NaN	NaN	NaN	NaN	NaN	NaN	1	303	30
NaN	NaN	NaN	NaN	NaN	NaN	1	303	30
202.51	200.705	15.7378	3547.65	0.911392	0.208034	1	303	30
NaN	NaN	NaN	NaN	NaN	NaN	1	303	30
216.337	168.106	10.5048	3434	0.353879	419.298	1	303	30
222.058	194.795	12.8987	3501.78	0.98574	0.0755906	1	303	30
NaN	NaN	NaN	NaN	NaN	NaN	1	304	30
NaN	NaN	NaN	NaN	NaN	NaN	1	304	30
216.913	172.883	29.5759	2740.51	0.970735	0.11657	1	304	30
232.487	169.021	1.87434	4464.61	0.705516	4.06513	1	304	30
NaN	NaN	NaN	NaN	NaN	NaN	1	305	30
NaN	NaN	NaN	NaN	NaN	NaN	1	305	30
180.121	159.802	4.03076	783.692	0.502826	NaN	1	305	30
189.039	159.047	21.4975	1440.26	0.822217	0.331349	1	305	30
192.637	159.228	19	726.728	1	0.0184267	1	305	30
NaN	NaN	NaN	NaN	NaN	NaN	1	305	30
201.773	159.183	19.2609	504.286	0.26584	2.18319	1	305	30
204.327	160.643	3	1115.62	1	0.0178637	1	305	30
NaN	NaN	NaN	NaN	NaN	NaN	1	305	30
232.85	193.283	1.64018	1230.18	0.899079	4.51852	1	305	30
NaN	NaN	NaN	NaN	NaN	NaN	1	306	30
NaN	NaN	NaN	NaN	NaN	NaN	1	306	30
169.377	170.437	13.4867	2845.6	1	0.000797427	1	306	30
173.903	161.853	37.4344	4090.33	0.946807	0.23032	1	306	30
213.638	214.235	24.9508	4587.54	0.923212	0.16665	1	306	30
NaN	NaN	NaN	NaN	NaN	NaN	1	307	30
NaN	NaN	NaN	NaN	NaN	NaN	1	307	30
199.827	185.483	29.6872	1311.58	0.822608	0.293275	1	307	30
209.197	166.276	30.8986	4938.06	0.994157	0.0553354	1	307	30
222.986	212.083	2	339.355	1	0.183382	1	307	30
226.194	167.194	22.7536	3801.75	0.983064	0.0890538	1	307	30
NaN	NaN	NaN	NaN	NaN	NaN	1	308	30
NaN	NaN	NaN	NaN	NaN	NaN	1	308	30
NaN	NaN	NaN	NaN	NaN	NaN	1	308	30
NaN	NaN	NaN	NaN	NaN	NaN	1	308	30
0	0	0	0	0	0	1	308	30
233.294	221.71	13.3414	3467.5	0.980652	0.104901	1	308	30
NaN	NaN	NaN	NaN	NaN	NaN	1	309	30
NaN	NaN	NaN	NaN	NaN	NaN	1	309	30
229.943	182.809	23	1349.39	1	0.0176684	1	309	30
234.818	188.418	28.9983	551.085	0.530981	1474.96	1	309	30
NaN	NaN	NaN	NaN	NaN	NaN	1	310	30
0	0	0	0	0	0	1	310	30
218.249	180.822	27.3629	2692.16	0.914523	0.212371	1	310	30
NaN	NaN	NaN	NaN	NaN	NaN	1	311	30
NaN	NaN	NaN	NaN	NaN	NaN	1	311	30
194.915	235.376	19.7562	5712.35	0.95853	0.13401	1	311	30
198.201	237.598	25.1647	5578.41	0.980466	0.100938	1	311	30
201.064	233.041	28	1152.97	1	0.0178445	1	311	30
NaN	NaN	NaN	NaN	NaN	NaN	1	312	30
0	0	0	0	0	0	1	312	30
209.426	200.48	12.3721	4115.43	0.983744	0.0949617	1	312	30
NaN	NaN	NaN	NaN	NaN	NaN	1	313	30
0	0	0	0	0	0	1	313	30
182.79	170.227	25.1825	2819.24	0.999936	0.00608646	1	313	30
NaN	NaN	NaN	NaN	NaN	NaN	1	314	30
NaN	NaN	NaN	NaN	NaN	NaN	1	314	30
166.782	146.751	2.52788	3601.37	1	0.00338115	1	314	30
212.413	269.089	16.697	4546.81	0.831068	14.9534	1	314	30
NaN	NaN	NaN	NaN	NaN	NaN	1	315	30
0	0	0	0	0	0	1	315	30
156.711	207.408	8.46972	2783.93	1	0.00177891	1	315	30
NaN	NaN	NaN	NaN	NaN	NaN	2	315	30
0	0	0	0	0	0	2	315	30
166.742	224.324	5.36936	2160.65	0.605656	0.56672	2	315	30
NaN	NaN	NaN	NaN	NaN	NaN	1	316	30
NaN	NaN	NaN	NaN	NaN	NaN	1	316	30
162.823	232.087	6.11615	3761.2	0.787156	0.553744	1	316	30
178.927	240.668	7.65623	723.726	0.892755	0.23804	1	316	30
201.066	160.027	18	510.897	1	0.0186843	1	316	30
233.391	216.191	29	510.447	1	0.0186128	1	316	30
NaN	NaN	NaN	NaN	NaN	NaN	1	317	30
NaN	NaN	NaN	NaN	NaN	NaN	1	317	30
212.282	227.354	27.4176	3237.76	0.953135	0.151414	1	317	30
NaN	NaN	NaN	NaN	NaN	NaN	1	318	30
NaN	NaN	NaN	NaN	NaN	NaN	1	318	30
NaN	NaN	NaN	NaN	NaN	NaN	1	318	30
203.011	267.772	6.58295	1636.99	0.875848	0.262132	1	318	30
219.894	260.62	16.8893	951.093	0.913839	0.195476	1	318	30
222.995	229.444	28	1075.87	1	0.017884	1	318	30
227.637	226.067	1.44668	2919.04	0.990984	0.799177	1	318	30
NaN	NaN	NaN	NaN	NaN	NaN	1	319	30
NaN	NaN	NaN	NaN	NaN	NaN	1	319	30
NaN	NaN	NaN	NaN	NaN	NaN	1	319	30
NaN	NaN	NaN	NaN	NaN	NaN	1	319	30
0	0	0	0	0	0	1	319	30
247.85	176.848	8.02727	1177.58	0.501118	0.589724	1	319	30
NaN	NaN	NaN	NaN	NaN	NaN	1	320	30
0	0	0	0	0	0	1	320	30
182.126	219.157	25.2723	3827.76	0.982391	0.0920342	1	320	30
NaN	NaN	NaN	NaN	NaN	NaN	1	321	30
0	0	0	0	0	0	1	321	30
153.565	162.438	13.2167	972.613	0.787206	0.380021	1	321	30
NaN	NaN	NaN	NaN	NaN	NaN	1	322	30
NaN	NaN	NaN	NaN	NaN	NaN	1	322	30
219.198	190.379	14.5984	1017.35	0.949934	0.156728	1	322	30
231.565	228.655	11.5876	2142.2	0.367419	3463.64	1	322	30
NaN	NaN	NaN	NaN	NaN	NaN	1	323	30
NaN	NaN	NaN	NaN	NaN	NaN	1	323	30
192.558	192.12	22.7177	4259.6	0.700451	1.06622	1	323	30
192.915	198.622	14.9396	2166.8	0.969954	0.137813	1	323	30
NaN	NaN	NaN	NaN	NaN	NaN	1	324	30
NaN	NaN	NaN	NaN	NaN	NaN	1	324	30
164.638	215.176	28.8738	5507.4	0.900293	0.193336	1	324	30
180.473	233.607	4.437e-09	3622.43	0.988701	NaN	1	324	30
210.446	184.892	30.521	4091.59	0.914913	0.163341	1	324	30
216.425	176.271	29.9192	8393.17	0.743897	0.357532	1	324	30
216.59	182.935	25.4736	4658.58	1	0.0015766	1	324	30
246.006	193.728	26.1668	1353.69	0.883191	0.232495	1	324	30
256.709	200.542	37.1957	14085.3	0.999249	0.0319168	1	324	30
NaN	NaN	NaN	NaN	NaN	NaN	1	325	30
NaN	NaN	NaN	NaN	NaN	NaN	1	325	30
140.081	153.38	27.5895	63168.9	0.994011	0.0512423	1	325	30
191.102	190.871	30.3258	968.886	0.885365	0.255925	1	325	30
218.765	293.02	10.3169	1238.58	0.5978	0.568535	1	325	30
NaN	NaN	NaN	NaN	NaN	NaN	1	326	30
0	0	0	0	0	0	1	326	30
181.374	193.682	19.9512	4319.7	0.994894	0.0451233	1	326	30
NaN	NaN	NaN	NaN	NaN	NaN	1	327	30
NaN	NaN	NaN	NaN	NaN	NaN	1	327	30
136.755	214.837	16.0143	995.61	0.883501	0.23556	1	327	30
176.143	234.721	18.5924	1944.67	0.893209	0.38028	1	327	30
175.834	244.591	16	1375	1	0.01786	1	327	30
NaN	NaN	NaN	NaN	NaN	NaN	1	327	30
183.443	240.204	25	375.658	1	0.0194703	1	327	30
183.101	250.963	17.4665	6283.49	0.718341	563.59	1	327	30
193.016	238.548	18.1205	2298.42	0.888931	0.227045	1	327	30
NaN	NaN	NaN	NaN	NaN	NaN	1	327	30
200.848	256.393	21.4333	3545.1	0.866318	1.65014	1	327	30
213.674	252.531	6.29292	6309.16	0.982747	0.113605	1	327	30
216.292	263.22	26.5102	3163.15	1	0.00061011	1	327	30
218.832	121.755	20.7021	4577.22	0.989176	0.0706733	1	327	30
226.906	138.006	16.0692	3192.25	0.985622	0.0930829	1	327	30
NaN	NaN	NaN	NaN	NaN	NaN	1	328	30
NaN	NaN	NaN	NaN	NaN	NaN	1	328	30
133.973	176.641	13.1048	1064.77	0.641391	0.441507	1	328	30
140.606	202.56	9.47796	1835.25	0.23375	2714.1	1	328	30
190.109	210.187	17.7348	3225.82	0.899066	0.227875	1	328	30
199.435	137.904	36.7787	1484.73	0.957894	0.142059	1	328	30
214.921	230.035	27.6269	2718.2	0.970323	0.120042	1	328	30
220.399	195.39	10.7968	6076.38	0.902284	0.204315	1	328	30
224.323	181.222	6.47234	2333.65	0.872086	0.269207	1	328	30
235.407	209.074	15.4549	7052	0.906187	150.566	1	328	30
238.913	207.253	1.91231	6356.97	0.801321	2.96404	1	328	30
NaN	NaN	NaN	NaN	NaN	NaN	1	329	30
NaN	NaN	NaN	NaN	NaN	NaN	1	329	30
NaN	NaN	NaN	NaN	NaN	NaN	1	329	30
0	0	0	0	0	0	1	329	30
261.073	178.66	16.5478	2834.83	1	0.00271151	1	329	30
NaN	NaN	NaN	NaN	NaN	NaN	1	330	30
NaN	NaN	NaN	NaN	NaN	NaN	1	330	30
220.605	188.355	0.379687	1795.36	0.962585	18.1306	1	330	30
229.422	204.606	2.92455	3883.02	0.87621	0.566447	1	330	30
NaN	NaN	NaN	NaN	NaN	NaN	1	331	30
NaN	NaN	NaN	NaN	NaN	NaN	1	331	30
162.98	227.112	24.0131	1392.74	0.937941	0.224146	1	331	30
189.538	163.574	16.3004	1805.04	0.8614	0.276882	1	331	30
NaN	NaN	NaN	NaN	NaN	NaN	1	333	30
0	0	0	0	0	0	1	333	30
202.716	191.867	25.6031	2984.24	0.948962	0.156845	1	333	30
NaN	NaN	NaN	NaN	NaN	NaN	2	333	30
0	0	0	0	0	0	2	333	30
152.253	177.417	17.8787	232.505	0.129453	NaN	2	333	30
NaN	NaN	NaN	NaN	NaN	NaN	1	334	30
NaN	NaN	NaN	NaN	NaN	NaN	1	334	30
203.856	206.43	14.4528	2288.96	1	0.00267908	1	334	30
NaN	NaN	NaN	NaN	NaN	NaN	2	334	30
0	0	0	0	0	0	2	334	30
213.463	260.356	1.97785	260.547	0.31875	0.786553	2	334	30
NaN	NaN	NaN	NaN	NaN	NaN	1	335	30
NaN	NaN	NaN	NaN	NaN	NaN	1	335	30
240.669	185.284	11.9992	288.024	0.315445	5.18159	1	335	30
246.343	227.467	16.1318	1823.95	0.728519	0.409988	1	335	30
NaN	NaN	NaN	NaN	NaN	NaN	1	336	30
NaN	NaN	NaN	NaN	NaN	NaN	1	336	30
183.879	181.328	29.0881	2134.62	0.984728	0.0875421	1	336	30
247.596	205.985	31.2586	2444.72	0.968122	0.131195	1	336	30
NaN	NaN	NaN	NaN	NaN	NaN	1	337	30
NaN	NaN	NaN	NaN	NaN	NaN	1	337	30
176.916	166.045	23.7271	4462.95	0.810346	0.314294	1	337	30
177.825	169.289	8.54581	6021.09	1	0.00268695	1	337	30
0	0	0	0	0	0	1	337	30
185.076	170.491	10.2243	3457.54	0.988638	0.094039	1	337	30
NaN	NaN	NaN	NaN	NaN	NaN	1	338	30
NaN	NaN	NaN	NaN	NaN	NaN	1	338	30
134.966	140.48	31.9992	743.1	0.698349	2201.28	1	338	30
NaN	NaN	NaN	NaN	NaN	NaN	1	338	30
NaN	NaN	NaN	NaN	NaN	NaN	1	338	30
189.815	232.703	19.1385	2659.8	0.978669	0.113237	1	338	30
205.791	215.36	12.9869	1650.06	0.93192	0.227786	1	338	30
NaN	NaN	NaN	NaN	NaN	NaN	2	338	30
NaN	NaN	NaN	NaN	NaN	NaN	2	338	30
241.302	225.105	13.2456	688.969	0.813949	0.348651	2	338	30
NaN	NaN	NaN	NaN	NaN	NaN	1	340	30
NaN	NaN	NaN	NaN	NaN	NaN	1	340	30
NaN	NaN	NaN	NaN	NaN	NaN	1	340	30
118.756	171.538	11.0023	3459.56	0.984771	0.0731043	1	340	30
124.488	176.65	11.6208	5946.92	0.892062	0.24118	1	340	30
126.706	240.709	24.1431	2655.02	0.907963	0.214553	1	340	30
175.159	173.266	3.93637	7760.58	0.909555	1.33851	1	340	30
197.228	152.538	18.0357	2453.72	0.943495	0.158059	1	340	30
218.659	162.614	20.731	2157.98	0.841718	0.278513	1	340	30
220.551	279.835	3.21024	5301.85	0.793532	0.500193	1	340	30
222.703	152.991	25.0024	3360.39	0.939592	345.047	1	340	30
224.323	132.277	32.7543	3685.95	0.982927	0.0890373	1	340	30
224.216	162.151	25.9833	6210.83	0.961704	0.132257	1	340	30
NaN	NaN	NaN	NaN	NaN	NaN	1	340	30
259.57	198.305	4.19267	6108.8	0.793002	0.317188	1	340	30
273.323	159.029	0.849942	6001.82	0.89702	8.13997	1	340	30
281.054	138.929	17.2	3580.7	0.984688	0.0932827	1	340	30
280.72	164.524	28.2535	2701.38	0.986263	0.0784704	1	340	30
281.665	193.166	31.7334	4246.03	0.997615	0.0329009	1	340	30
NaN	NaN	NaN	NaN	NaN	NaN	1	340	30
288.864	160.525	13.891	5919.59	0.968605	0.106605	1	340	30
286.461	179.446	30.9981	1731.63	0.908601	797.417	1	340	30
291.847	167.196	3.96016	6411.23	0.950155	0.270619	1	340	30
NaN	NaN	NaN	NaN	NaN	NaN	2	340	30
0	0	0	0	0	0	2	340	30
245.471	283.971	3.66796	363.933	0.890579	0.369315	2	340	30
NaN	NaN	NaN	NaN	NaN	NaN	1	341	30
NaN	NaN	NaN	NaN	NaN	NaN	1	341	30
144.673	204.561	30.3645	4461.72	0.817961	0.336587	1	341	30
147.8	204.927	35.6543	2660.69	0.989814	0.0684351	1	341	30
156.946	196.142	30.0884	3176.45	0.997227	0.0353413	1	341	30
156.794	201.351	8	328.347	1	0.0196282	1	341	30
163.61	190.974	23.4994	7074.96	1	3.91861e-05	1	341	30
NaN	NaN	NaN	NaN	NaN	NaN	1	341	30
186.831	231.202	3.0034	1173.58	0.552603	664.78	1	341	30
190.142	154.983	30.6812	3073.66	0.938132	0.17411	1	341	30
214.597	207.403	25.4023	789.504	0.483358	0.6343	1	341	30
221.34	224.858	30.6083	2238.94	0.966727	0.124999	1	341	30
260.586	166.91	18.97	2170.99	0.975025	0.126201	1	341	30
NaN	NaN	NaN	NaN	NaN	NaN	1	342	30
NaN	NaN	NaN	NaN	NaN	NaN	1	342	30
218.136	214.046	24.1172	1460.58	0.938791	0.204833	1	342	30
NaN	NaN	NaN	NaN	NaN	NaN	1	343	30
0	0	0	0	0	0	1	343	30
168.356	237.945	23.9388	4414.66	0.970113	0.11773	1	343	30
NaN	NaN	NaN	NaN	NaN	NaN	1	344	30
0	0	0	0	0	0	1	344	30
236.578	194.653	18.2184	802.483	0.806109	0.361008	1	344	30
NaN	NaN	NaN	NaN	NaN	NaN	1	345	30
NaN	NaN	NaN	NaN	NaN	NaN	1	345	30
161.113	175.071	1.48407	2705.66	1	0.0105812	1	345	30
NaN	NaN	NaN	NaN	NaN	NaN	1	346	30
0	0	0	0	0	0	1	346	30
149.829	199.952	12.9182	2846.14	0.974662	0.108614	1	346	30
NaN	NaN	NaN	NaN	NaN	NaN	2	346	30
0	0	0	0	0	0	2	346	30
238.751	210.484	20.6793	249.25	0.399211	0.761533	2	346	30
NaN	NaN	NaN	NaN	NaN	NaN	1	347	30
NaN	NaN	NaN	NaN	NaN	NaN	1	347	30
202.908	156.959	29.6342	2252.32	0.939472	0.174954	1	347	30
207.861	148.862	30.1543	3629.48	0.989951	0.0680201	1	347	30
NaN	NaN	NaN	NaN	NaN	NaN	1	348	30
NaN	NaN	NaN	NaN	NaN	NaN	1	348	30
NaN	NaN	NaN	NaN	NaN	NaN	1	348	30
170.518	209.208	20.8799	3880.65	0.878959	0.217963	1	348	30
NaN	NaN	NaN	NaN	NaN	NaN	1	348	30
194.88	234.339	23.9983	597.107	0.425296	924.741	1	348	30
234.345	184.024	26.1364	4300.43	0.704918	0.385172	1	348	30
NaN	NaN	NaN	NaN	NaN	NaN	1	349	30
NaN	NaN	NaN	NaN	NaN	NaN	1	349	30
179.168	210.724	8.1381	4673.85	0.903338	0.194627	1	349	30
197.767	260.864	26.4743	9614.63	0.738596	182.619	1	349	30
235.458	251.106	12.8614	2677.81	0.959171	0.135756	1	349	30
NaN	NaN	NaN	NaN	NaN	NaN	1	350	30
NaN	NaN	NaN	NaN	NaN	NaN	1	350	30
173.184	238.054	9.54311	915.484	0.859986	0.283297	1	350	30
248.918	182.726	9.40036	999.806	0.850436	0.300697	1	350	30
NaN	NaN	NaN	NaN	NaN	NaN	1	351	30
NaN	NaN	NaN	NaN	NaN	NaN	1	351	30
159.45	184.344	22.2545	2277.91	0.893473	0.243208	1	351	30
176.007	222.349	9.46733	2490.79	0.981292	0.0980079	1	351	30
[truncated: 2,634 more rows]

## Sheet: SourceDataEDFig6B 
Table 1-1
x_pix	y_pix	z_pix	brightness	zrsquare	zciratio	hyb	cellID	fov
NaN	NaN	NaN	NaN	NaN	NaN	1	1	1
NaN	NaN	NaN	NaN	NaN	NaN	1	1	1
167.563	158.864	19.5043	4670.73	1	0.000263693	1	1	1
168.881	168.278	26.1807	6742.4	0.99564	0.0465119	1	1	1
167.966	183.405	31	1539.83	1	0.016923	1	1	1
172.483	250.396	12.4659	1592.26	1	0.00196421	1	1	1
NaN	NaN	NaN	NaN	NaN	NaN	1	1	1
NaN	NaN	NaN	NaN	NaN	NaN	1	1	1
216.019	177.298	8.75013	9612.5	0.911835	0.201248	1	1	1
220.244	218.047	32.0607	6030.3	0.994122	0.0512256	1	1	1
226.688	162.465	18.2311	5877.75	0.986016	0.0912317	1	1	1
228.089	167.762	17.4794	3890.33	0.773861	0.37639	1	1	1
238.545	164.662	10.6774	1555.24	0.800794	0.339524	1	1	1
245.219	208.552	34.6921	1223.73	0.964165	0.109378	1	1	1
251.143	183.999	6.36144	12294	0.247714	NaN	1	1	1
251.991	225.039	38.7891	5427.11	0.690471	0	1	1	1
NaN	NaN	NaN	NaN	NaN	NaN	2	1	1
0	0	0	0	0	0	2	1	1
218.309	201.013	33.0366	2440.24	0.984532	0.0735536	2	1	1
NaN	NaN	NaN	NaN	NaN	NaN	1	1	1
NaN	NaN	NaN	NaN	NaN	NaN	1	1	1
167.563	158.864	19.5043	4670.73	1	0.000263693	1	1	1
168.881	168.278	26.1807	6742.4	0.99564	0.0465119	1	1	1
167.966	183.405	31	1539.83	1	0.016923	1	1	1
172.483	250.396	12.4659	1592.26	1	0.00196421	1	1	1
NaN	NaN	NaN	NaN	NaN	NaN	1	1	1
NaN	NaN	NaN	NaN	NaN	NaN	1	1	1
216.019	177.298	8.75013	9612.5	0.911835	0.201248	1	1	1
220.244	218.047	32.0607	6030.3	0.994122	0.0512256	1	1	1
226.688	162.465	18.2311	5877.75	0.986016	0.0912317	1	1	1
228.089	167.762	17.4794	3890.33	0.773861	0.37639	1	1	1
238.545	164.662	10.6774	1555.24	0.800794	0.339524	1	1	1
245.219	208.552	34.6921	1223.73	0.964165	0.109378	1	1	1
251.143	183.999	6.36144	12294	0.247714	NaN	1	1	1
251.991	225.039	38.7891	5427.11	0.690471	0	1	1	1
NaN	NaN	NaN	NaN	NaN	NaN	2	1	1
0	0	0	0	0	0	2	1	1
218.309	201.013	33.0366	2440.24	0.984532	0.0735536	2	1	1
NaN	NaN	NaN	NaN	NaN	NaN	1	3	2
NaN	NaN	NaN	NaN	NaN	NaN	1	3	2
139.881	36.3173	3.52995	1874.21	0.826439	0.318294	1	3	2
150.717	60.8096	7	348.776	1	0.0196242	1	3	2
161.065	80.9889	27.4245	2264.08	0.864757	0.280569	1	3	2
162.264	49.0412	26.5945	3056.14	0.863237	0.270968	1	3	2
161.727	60.4095	33.024	5421.03	0.996443	0.0458132	1	3	2
172.101	51.4413	14.457	3374.9	0.473064	1455.43	1	3	2
NaN	NaN	NaN	NaN	NaN	NaN	1	3	2
188.386	65.057	5.32308	6739.17	0.895229	0.231888	1	3	2
199.898	72.2895	37.7113	6548.46	0.996259	0.0673879	1	3	2
209.111	72.6337	29.462	3049.27	0.990176	0.0692702	1	3	2
221.294	4.34673	20.4163	5542.78	0.871198	0.273437	1	3	2
227.063	105.242	11.0335	1173.29	0.96364	0.118928	1	3	2
NaN	NaN	NaN	NaN	NaN	NaN	2	3	2
NaN	NaN	NaN	NaN	NaN	NaN	2	3	2
0	0	0	0	0	0	2	3	2
177.488	81.9399	30.0297	983.947	0.997292	0.0417758	2	3	2
NaN	NaN	NaN	NaN	NaN	NaN	1	4	2
NaN	NaN	NaN	NaN	NaN	NaN	1	4	2
154.236	97.6086	34.1838	2692.79	0.902979	0.294837	1	4	2
168.429	246.618	11.4684	10409.5	0.660155	1070.8	1	4	2
168.598	136.63	27.4578	1659.74	0.302065	1740.58	1	4	2
170.413	207.293	35.4368	14600.2	0.911444	256.857	1	4	2
176.931	201.967	28.1587	6458.51	0.99854	0.0278156	1	4	2
177.267	207.199	5.46083	7951.55	0.991797	0.0666704	1	4	2
184.817	263.952	16	764.253	1	0.0185292	1	4	2
242.818	255.132	30.8263	3782.68	0.912283	0.209446	1	4	2
267.339	192.907	32.0704	7731.43	0.975908	0.102286	1	4	2
268.408	221.998	7.47073	7644.7	0.635541	377.193	1	4	2
NaN	NaN	NaN	NaN	NaN	NaN	1	4	2
NaN	NaN	NaN	NaN	NaN	NaN	1	4	2
NaN	NaN	NaN	NaN	NaN	NaN	1	4	2
301.037	186.784	30.4446	1241.52	0.823195	0.332867	1	4	2
301.838	195.46	8.24247	305.757	0.591761	1.27809	1	4	2
NaN	NaN	NaN	NaN	NaN	NaN	2	4	2
NaN	NaN	NaN	NaN	NaN	NaN	2	4	2
172.175	243.281	22.4083	1000.97	0.975402	0.111595	2	4	2
200.244	280.925	22.475	4152.93	0.517023	1533.62	2	4	2
208.594	285.241	20.6814	665.362	0.871489	0.238106	2	4	2
234.64	273.353	8.81693	2592.04	0.730759	0.371583	2	4	2
NaN	NaN	NaN	NaN	NaN	NaN	1	5	2
NaN	NaN	NaN	NaN	NaN	NaN	1	5	2
95.0397	184.507	38.8783	4885.99	0.945652	NaN	1	5	2
93.4669	195.565	19	1849.18	1	0.0174203	1	5	2
96.6197	166.707	29.631	4354.24	0.849867	0.660378	1	5	2
103.891	160.368	16.5397	2644.47	0.847303	0.298957	1	5	2
103.999	213.252	21.0012	1188.47	0.525379	376.536	1	5	2
120.239	140.963	31.6708	6401.08	0.922306	0.196281	1	5	2
134.119	128.002	27.4182	2913.66	0.985783	0.0832082	1	5	2
143.993	128.294	19.2817	6054.85	0.950699	0.163779	1	5	2
144.444	145.453	2.60713	1222.82	0.590251	4384.9	1	5	2
156.701	102.284	28.5544	832.94	0.404383	0.771947	1	5	2
NaN	NaN	NaN	NaN	NaN	NaN	1	5	2
209.104	164.859	11.7259	1884.45	0.87085	0.241253	1	5	2
214.416	132.332	38.9255	5183.11	0.945531	NaN	1	5	2
NaN	NaN	NaN	NaN	NaN	NaN	1	5	2
231.817	172.186	32.0105	1002.7	0.640166	0.504677	1	5	2
237.808	234.748	22	946.505	1	0.0182313	1	5	2
256.965	228.678	35.9517	5435.49	0.969157	0.120098	1	5	2
NaN	NaN	NaN	NaN	NaN	NaN	2	5	2
0	0	0	0	0	0	2	5	2
180.636	223.994	20.068	3259.26	0.847292	0.251296	2	5	2
NaN	NaN	NaN	NaN	NaN	NaN	1	6	2
NaN	NaN	NaN	NaN	NaN	NaN	1	6	2
163.365	174.896	22.9742	3734.49	0.796305	0.313574	1	6	2
167.419	158.272	25	505.506	1	0.0189588	1	6	2
NaN	NaN	NaN	NaN	NaN	NaN	1	6	2
194.955	206.926	11.6828	1858	0.887534	0.217525	1	6	2
NaN	NaN	NaN	NaN	NaN	NaN	1	6	2
199.184	182.278	26	615.351	1	0.0188301	1	6	2
NaN	NaN	NaN	NaN	NaN	NaN	1	6	2
206.017	260.286	19.5117	4646.72	0.360724	3123.35	1	6	2
211.788	199.377	3.29893	4176.28	0.992255	0.0639706	1	6	2
226.811	142.539	36.7593	1525.99	0.890749	0.401415	1	6	2
260.885	212.563	39	655.601	1	0	1	6	2
NaN	NaN	NaN	NaN	NaN	NaN	2	6	2
NaN	NaN	NaN	NaN	NaN	NaN	2	6	2
215.236	162.294	13.6998	784.692	0.978737	0.150331	2	6	2
NaN	NaN	NaN	NaN	NaN	NaN	1	7	2
NaN	NaN	NaN	NaN	NaN	NaN	1	7	2
161.733	227.818	5	385.696	1	0.0187218	1	7	2
NaN	NaN	NaN	NaN	NaN	NaN	1	7	2
202.565	249.503	32.5158	4266.86	0.310946	4562.84	1	7	2
224.052	221.292	27.1749	6320.88	0.98325	0.0921115	1	7	2
228.505	206.53	8.15303	2551.76	0.998913	0.0254253	1	7	2
233.385	229.388	18.4791	2449.59	1	0.00123087	1	7	2
252.3	239.896	15.4638	3092.12	0.989394	860.913	1	7	2
NaN	NaN	NaN	NaN	NaN	NaN	1	8	2
NaN	NaN	NaN	NaN	NaN	NaN	1	8	2
157.396	210.823	18	564.344	1	0.0182098	1	8	2
158.791	221.168	27.478	3416.83	1	0.00130028	1	8	2
163.791	230.279	19.5226	1329.47	0.861978	0.282055	1	8	2
181.519	245.737	11.5348	1945.06	0.842145	0.305375	1	8	2
196.444	250.789	2.83588	5575.52	0.747526	0.96021	1	8	2
207.463	203.888	2.7092	1684.37	0.898854	0.401239	1	8	2
NaN	NaN	NaN	NaN	NaN	NaN	2	8	2
0	0	0	0	0	0	2	8	2
222.295	213.435	23.7318	1042.34	0.99722	0.0527596	2	8	2
NaN	NaN	NaN	NaN	NaN	NaN	1	9	2
0	0	0	0	0	0	1	9	2
181.321	200.752	0.721721	720.36	0.548547	48.9101	1	9	2
NaN	NaN	NaN	NaN	NaN	NaN	2	9	2
0	0	0	0	0	0	2	9	2
170.757	186.013	19.8029	895.081	0.99386	0.589067	2	9	2
NaN	NaN	NaN	NaN	NaN	NaN	1	10	2
NaN	NaN	NaN	NaN	NaN	NaN	1	10	2
152.198	145.521	7.13656	332.271	0.565816	0.636337	1	10	2
150.764	239.011	31.0971	8256.3	0.991425	0.0639548	1	10	2
159.678	141.446	16.3219	1239.34	0.279067	1.86744	1	10	2
167.349	135.616	6.76728	8528.44	0.688147	0.979984	1	10	2
175.755	130.359	3.31883	491.722	0.909117	1.39388	1	10	2
176.515	138.019	11.5132	8613.98	0.606281	550.772	1	10	2
174.653	142.642	5.60239	3538.23	1	0.00551506	1	10	2
182.957	126.112	6.99405	7074.96	0.888618	1.48608	1	10	2
180.044	135.339	5.47839	6320.11	1	0.0012847	1	10	2
NaN	NaN	NaN	NaN	NaN	NaN	1	10	2
190.322	121.595	6.49153	6028.6	0.369249	895.904	1	10	2
196.671	120.184	1.48773	5886.38	0.715085	5288.95	1	10	2
210.305	236.786	16.0781	3360.35	0.954523	0.156221	1	10	2
220.928	190.609	8.4484	2647.48	0.79053	0.355877	1	10	2
265.859	182.602	32.058	7115.41	0.975658	0.106364	1	10	2
NaN	NaN	NaN	NaN	NaN	NaN	2	10	2
NaN	NaN	NaN	NaN	NaN	NaN	2	10	2
165.43	238.572	22.1534	1375.27	0.790245	0.342019	2	10	2
171.126	236.994	18.1419	1510.34	0.936595	0.193379	2	10	2
216.826	164.727	11.534	3180.71	0.923302	0.214993	2	10	2
NaN	NaN	NaN	NaN	NaN	NaN	1	11	2
NaN	NaN	NaN	NaN	NaN	NaN	1	11	2
131.547	80.307	8.50445	3570.24	0.491524	0.662326	1	11	2
132.964	85.1001	4.99434	2880.73	0.565355	883.047	1	11	2
138.581	78.306	9.45912	6561.95	1	0.00242443	1	11	2
141.089	92.0796	5	6399.5	1	0.0158212	1	11	2
144.157	86.0347	5	4688.6	1	0.0160622	1	11	2
158.917	127.03	25.0527	1903.57	0.800262	0.33521	1	11	2
162.72	128.801	24.9397	2689.52	0.904536	0.209005	1	11	2
167.26	122.846	24.8218	1952.92	0.93633	0.16105	1	11	2
NaN	NaN	NaN	NaN	NaN	NaN	1	11	2
178.898	65.8721	35.9261	4871.98	0.982953	0.0881028	1	11	2
187.121	46.6267	26	977.488	1	0.0184173	1	11	2
NaN	NaN	NaN	NaN	NaN	NaN	1	11	2
200.941	54.2528	13.6524	747.85	0.585978	0.568917	1	11	2
202.557	51.227	23.6012	3400.89	0.901819	0.222517	1	11	2
205.258	118.4	25	858.81	1	0.0185257	1	11	2
212.681	42.6501	21.7603	5132.6	0.886962	0.227755	1	11	2
218.829	72.8155	22.5767	3550.15	0.863421	0.261634	1	11	2
0	0	0	0	0	0	1	11	2
235.348	69.053	14.1623	1308.04	0.87288	0.245305	1	11	2
NaN	NaN	NaN	NaN	NaN	NaN	2	11	2
0	0	0	0	0	0	2	11	2
170.041	140.07	32.6199	875.093	0.995333	0.0572157	2	11	2
NaN	NaN	NaN	NaN	NaN	NaN	1	12	2
NaN	NaN	NaN	NaN	NaN	NaN	1	12	2
NaN	NaN	NaN	NaN	NaN	NaN	1	12	2
169.709	194.979	16.9975	1131.86	0.429514	2386.97	1	12	2
180.813	232.706	24.824	880.696	0.886723	0.22902	1	12	2
186.066	225.259	25.0627	693.133	0.916386	0.192572	1	12	2
NaN	NaN	NaN	NaN	NaN	NaN	1	12	2
202.699	176.546	29.5058	4289.56	1	0.000353485	1	12	2
203.717	188.96	24.651	4278.13	0.865193	0.23627	1	12	2
223.285	182.475	2.4696	2564.82	0.481749	1.33255	1	12	2
NaN	NaN	NaN	NaN	NaN	NaN	1	12	2
226.257	220.875	22.1087	3607.94	0.984862	0.092601	1	12	2
NaN	NaN	NaN	NaN	NaN	NaN	2	12	2
0	0	0	0	0	0	2	12	2
227.491	231.589	32.1462	1350.37	0.982369	0.107666	2	12	2
NaN	NaN	NaN	NaN	NaN	NaN	1	13	2
NaN	NaN	NaN	NaN	NaN	NaN	1	13	2
NaN	NaN	NaN	NaN	NaN	NaN	1	13	2
166.004	172.293	2.49907	4897.27	0.710811	138.102	1	13	2
NaN	NaN	NaN	NaN	NaN	NaN	1	13	2
175.594	176.57	21.8805	484.345	0.953936	0.156289	1	13	2
NaN	NaN	NaN	NaN	NaN	NaN	1	13	2
192.775	247.515	34.4802	2261.91	1	0.00119801	1	13	2
195.072	165.846	17.9988	844.841	0.775064	5560.3	1	13	2
NaN	NaN	NaN	NaN	NaN	NaN	1	13	2
199.494	172.202	2.00001	1859.8	1	0.164377	1	13	2
200.859	265.019	35	351.323	1	0.0188238	1	13	2
205.098	168.04	22	889.605	1	0.0177788	1	13	2
NaN	NaN	NaN	NaN	NaN	NaN	1	13	2
220.795	170.793	10.5102	6489.53	0.628148	1000.84	1	13	2
NaN	NaN	NaN	NaN	NaN	NaN	2	13	2
NaN	NaN	NaN	NaN	NaN	NaN	2	13	2
187.574	167.068	19.3847	721.744	0.89559	0.241874	2	13	2
230.459	212.679	5.25913	4827.9	0.981492	0.0879507	2	13	2
NaN	NaN	NaN	NaN	NaN	NaN	1	14	2
NaN	NaN	NaN	NaN	NaN	NaN	1	14	2
153.906	179.126	3.91374	2049.6	0.98487	0.105162	1	14	2
155.988	131.213	18.7758	4926.96	0.954406	0.143365	1	14	2
160.292	242.636	20.4643	2502.77	1	0.00210705	1	14	2
165.588	225.244	0.472583	3623.39	1	NaN	1	14	2
235.754	153.658	0.618063	4779.72	1	NaN	1	14	2
NaN	NaN	NaN	NaN	NaN	NaN	1	14	2
249.917	173.171	18.4511	2114.26	1	0.0027666	1	14	2
258.972	184.568	21.4183	6281.1	0.838253	0.300138	1	14	2
NaN	NaN	NaN	NaN	NaN	NaN	2	14	2
0	0	0	0	0	0	2	14	2
238.865	178.287	32.1239	1928.59	0.995996	0.0507138	2	14	2
NaN	NaN	NaN	NaN	NaN	NaN	1	15	2
NaN	NaN	NaN	NaN	NaN	NaN	1	15	2
167.421	175.332	6.00154	1454.4	0.472717	503.179	1	15	2
202.062	166.419	20.0018	593.866	0.417938	9515.71	1	15	2
207.375	210.925	37.5393	5516.18	1	0.00451738	1	15	2
211.139	197.254	24.4929	3422.61	1	0.000434816	1	15	2
213.081	198.249	40	6872.99	0.179225	NaN	1	15	2
223.338	178.556	0.50532	4027.01	1	NaN	1	15	2
225.118	195.008	16.4995	5249.99	1	3.0025e-05	1	15	2
229.145	199.198	0.352076	2484.72	1	NaN	1	15	2
234.333	206.926	30	1503.8	1	0.017245	1	15	2
0	0	0	0	0	0	1	15	2
246.793	196.198	32.6687	6370.04	0.287923	1.05906	1	15	2
NaN	NaN	NaN	NaN	NaN	NaN	1	16	2
NaN	NaN	NaN	NaN	NaN	NaN	1	16	2
NaN	NaN	NaN	NaN	NaN	NaN	1	16	2
123.241	215.028	33.5177	3534.55	1	0.00105384	1	16	2
124.403	195.236	22.4876	3229.86	0.31625	1300.93	1	16	2
126.239	235.568	26.5056	2941.87	0.296946	3135.79	1	16	2
129.604	240.174	11.9769	6429.39	0.722099	0.74381	1	16	2
NaN	NaN	NaN	NaN	NaN	NaN	1	16	2
162.847	250.515	35	601.777	1	0.0181314	1	16	2
NaN	NaN	NaN	NaN	NaN	NaN	1	16	2
183.199	185.551	6	798.384	1	0.0180131	1	16	2
NaN	NaN	NaN	NaN	NaN	NaN	1	16	2
188.62	184.348	16.2167	6613.15	0.967506	0.130725	1	16	2
NaN	NaN	NaN	NaN	NaN	NaN	1	16	2
219.128	242.864	20.547	6104.85	0.850718	0.289327	1	16	2
230.287	251.07	30	408.705	1	0.0187456	1	16	2
NaN	NaN	NaN	NaN	NaN	NaN	1	16	2
237.166	190.535	37.6381	5134.78	0.99431	0.0867832	1	16	2
240.616	177.666	8.70795	3621.76	0.954162	0.149196	1	16	2
NaN	NaN	NaN	NaN	NaN	NaN	1	17	2
NaN	NaN	NaN	NaN	NaN	NaN	1	17	2
160.6	175.872	4.56253	4074.57	0.984046	0.0881019	1	17	2
NaN	NaN	NaN	NaN	NaN	NaN	1	17	2
NaN	NaN	NaN	NaN	NaN	NaN	1	17	2
164.161	194.638	6.51995	3096.1	1	0.00115858	1	17	2
170.202	204.873	2.55797	4522.27	0.997871	0.0891796	1	17	2
NaN	NaN	NaN	NaN	NaN	NaN	1	17	2
171.094	171.222	2.74064	2716.08	0.990317	0.142007	1	17	2
174.087	153.034	23	503.012	1	0.0184185	1	17	2
NaN	NaN	NaN	NaN	NaN	NaN	1	17	2
NaN	NaN	NaN	NaN	NaN	NaN	1	17	2
202.378	250.58	22	579.169	1	0.0182562	1	17	2
207.368	249.213	22.6541	19996.7	0.945538	0.160501	1	17	2
NaN	NaN	NaN	NaN	NaN	NaN	1	17	2
224.972	136.621	22.9492	716.088	0.85375	0.273332	1	17	2
245.698	156.064	15	1003.91	1	0.0175809	1	17	2
0	0	0	0	0	0	1	17	2
252.548	199.444	0.563305	4475.82	1	NaN	1	17	2
NaN	NaN	NaN	NaN	NaN	NaN	2	17	2
NaN	NaN	NaN	NaN	NaN	NaN	2	17	2
241.093	196.522	12.0673	4379.99	0.642838	0.451819	2	17	2
NaN	NaN	NaN	NaN	NaN	NaN	1	18	2
NaN	NaN	NaN	NaN	NaN	NaN	1	18	2
152.73	196.367	24.3998	8566.68	0.981452	0.0945165	1	18	2
160.605	179.44	24.6831	5885.92	0.974743	0.109851	1	18	2
NaN	NaN	NaN	NaN	NaN	NaN	1	18	2
NaN	NaN	NaN	NaN	NaN	NaN	1	18	2
187.418	141.914	30.4203	7263.58	1	0.0044406	1	18	2
NaN	NaN	NaN	NaN	NaN	NaN	1	18	2
NaN	NaN	NaN	NaN	NaN	NaN	1	18	2
NaN	NaN	NaN	NaN	NaN	NaN	1	18	2
NaN	NaN	NaN	NaN	NaN	NaN	1	18	2
0	0	0	0	0	0	1	18	2
261.753	220.518	8.51011	1646.75	0.157509	422.162	1	18	2
NaN	NaN	NaN	NaN	NaN	NaN	2	18	2
NaN	NaN	NaN	NaN	NaN	NaN	2	18	2
167.283	216.23	12.8284	3226.72	0.861214	0.244982	2	18	2
NaN	NaN	NaN	NaN	NaN	NaN	2	18	2
247.237	156.866	19.226	2053.99	0.962444	0.166195	2	18	2
253.456	160.657	16.7928	1494.19	0.756883	0.339192	2	18	2
NaN	NaN	NaN	NaN	NaN	NaN	1	19	2
NaN	NaN	NaN	NaN	NaN	NaN	1	19	2
152.836	188.065	6	402.546	1	0.0189732	1	19	2
NaN	NaN	NaN	NaN	NaN	NaN	1	19	2
163.62	197.135	1.49992	3279.02	1	6.1724e-05	1	19	2
169.996	225.27	30.3591	5986.7	0.959683	0.138274	1	19	2
172.762	171.019	35.0233	11212.7	0.995333	0.0482043	1	19	2
172.059	197.286	22.1303	10712.8	0.987826	0.0686769	1	19	2
176.249	220.697	26.584	7245.89	0.999318	0.0176106	1	19	2
NaN	NaN	NaN	NaN	NaN	NaN	1	19	2
186.916	247.808	34.2729	6312.77	0.992551	0.0587166	1	19	2
NaN	NaN	NaN	NaN	NaN	NaN	1	19	2
0	0	0	0	0	0	1	19	2
229.187	162.91	30	489.753	1	0.0183089	1	19	2
NaN	NaN	NaN	NaN	NaN	NaN	2	19	2
NaN	NaN	NaN	NaN	NaN	NaN	2	19	2
0	0	0	0	0	0	2	19	2
232.177	203.485	17.7792	1491.97	0.992316	0.0594821	2	19	2
NaN	NaN	NaN	NaN	NaN	NaN	1	20	2
NaN	NaN	NaN	NaN	NaN	NaN	1	20	2
106.889	208.953	26.4913	4548.5	0.571334	227.349	1	20	2
151.265	172.182	19.0193	6070.84	0.989249	0.0782092	1	20	2
149.878	185.329	17.4147	4671.43	0.985773	0.0833426	1	20	2
162.593	184.737	17.0623	3838.96	0.990567	0.0718949	1	20	2
169.079	169.028	20.947	10583.3	0.901123	0.216753	1	20	2
182.19	252.668	31.3249	8859.6	0.998533	0.0261345	1	20	2
204.003	138.612	29.945	1372.63	0.919023	0.189041	1	20	2
206.005	254.758	22.4939	9489.92	0.992801	0.0571934	1	20	2
220.409	146.165	22.3944	1051.56	0.817634	0.342028	1	20	2
232.187	154.28	16.476	2700.92	1	0.00140001	1	20	2
244.914	182.194	32.158	6101.68	0.74408	0.603935	1	20	2
NaN	NaN	NaN	NaN	NaN	NaN	2	20	2
NaN	NaN	NaN	NaN	NaN	NaN	2	20	2
177.86	268.549	33.5992	2979.88	0.985836	0.083633	2	20	2
221.712	261.133	26.3691	905.101	0.841449	0.258182	2	20	2
222.993	238.875	27.9159	2637.65	0.723427	0.394507	2	20	2
225.193	246.127	38.1592	4362.91	0.990942	0.451787	2	20	2
230.248	238.244	25.4605	847.769	0.940158	0.160842	2	20	2
NaN	NaN	NaN	NaN	NaN	NaN	1	21	2
NaN	NaN	NaN	NaN	NaN	NaN	1	21	2
143.474	178.271	35.1663	5061.18	0.667544	0.420969	1	21	2
NaN	NaN	NaN	NaN	NaN	NaN	1	21	2
NaN	NaN	NaN	NaN	NaN	NaN	1	21	2
201.61	265.153	18.3748	1527.82	0.794374	0.371412	1	21	2
209.241	261.29	9.50558	3159.96	1	0.000332755	1	21	2
216.787	132.895	37.4473	1189.02	0.467758	3865.72	1	21	2
NaN	NaN	NaN	NaN	NaN	NaN	1	21	2
NaN	NaN	NaN	NaN	NaN	NaN	1	21	2
NaN	NaN	NaN	NaN	NaN	NaN	1	21	2
232.66	148.253	29	794.645	1	0.0184895	1	21	2
244.439	240.419	32.5729	235.425	0.812152	0.202052	1	21	2
247.421	226.993	20.7191	7414.37	0.878489	0.223414	1	21	2
251.38	233.369	34.3722	4993.75	0.65389	0.623912	1	21	2
NaN	NaN	NaN	NaN	NaN	NaN	2	21	2
0	0	0	0	0	0	2	21	2
211.993	187.58	32	500.368	1	0.0183726	2	21	2
NaN	NaN	NaN	NaN	NaN	NaN	1	22	2
NaN	NaN	NaN	NaN	NaN	NaN	1	22	2
121.407	168.321	18.9853	5237.69	0.870915	0.217361	1	22	2
120.78	222.418	9.18133	1262.71	0.968851	0.129281	1	22	2
130.255	190.616	33.375	4766.68	0.986851	0.0790341	1	22	2
NaN	NaN	NaN	NaN	NaN	NaN	1	22	2
NaN	NaN	NaN	NaN	NaN	NaN	1	22	2
144.702	158.565	28.2128	5114.32	0.834913	0.268947	1	22	2
144.523	240.853	35.2055	7765.4	0.995078	0.0478364	1	22	2
NaN	NaN	NaN	NaN	NaN	NaN	1	22	2
NaN	NaN	NaN	NaN	NaN	NaN	1	22	2
176.044	167.959	11.6652	9804.88	0.964577	0.131437	1	22	2
183.164	140.493	20.254	7952.92	0.88578	0.242794	1	22	2
190.565	159.232	23.6789	6668.38	0.988528	0.072978	1	22	2
190.546	253.379	27.2168	1558.28	0.866233	0.250702	1	22	2
NaN	NaN	NaN	NaN	NaN	NaN	1	22	2
197.103	253.621	33.4708	3364.42	0.497514	3010.6	1	22	2
205.231	150.422	17.4573	3415.48	0.970802	0.124387	1	22	2
217.768	207.232	17	542.033	1	0.0181164	1	22	2
NaN	NaN	NaN	NaN	NaN	NaN	1	22	2
NaN	NaN	NaN	NaN	NaN	NaN	1	22	2
254.018	244.955	32.9135	912.695	0.898591	0.216536	1	22	2
262.582	200.141	19.4892	3590.44	1	0.000646813	1	22	2
265.054	204.408	11.742	1150.46	0.77099	0.355072	1	22	2
265.846	217.285	14	397.593	1	0.0195783	1	22	2
NaN	NaN	NaN	NaN	NaN	NaN	2	22	2
0	0	0	0	0	0	2	22	2
198.741	174.565	35.9778	3157.53	0.997313	0.0307842	2	22	2
NaN	NaN	NaN	NaN	NaN	NaN	2	23	2
0	0	0	0	0	0	2	23	2
237.658	227.611	22.5129	3761.81	1	0.000794282	2	23	2
NaN	NaN	NaN	NaN	NaN	NaN	1	24	2
NaN	NaN	NaN	NaN	NaN	NaN	1	24	2
160.85	196.961	9.51162	2400.86	0.789175	0.351359	1	24	2
173.342	219.163	11.4389	2646.69	0.991397	0.0662329	1	24	2
188.762	248.272	19.0191	2477.21	0.871875	0.250976	1	24	2
191.636	151.066	11.6385	414.418	0.974091	0.141499	1	24	2
196.903	250.061	25.0711	1049.93	0.443326	0.662081	1	24	2
201.13	155.763	0.412735	2254.71	1	NaN	1	24	2
NaN	NaN	NaN	NaN	NaN	NaN	1	24	2
236.794	239.736	5.51861	4843.28	1	0.00110296	1	24	2
242.316	238.961	3.46176	4570.38	0.42632	137.213	1	24	2
247.719	235.206	6.51135	6920.63	0.352949	6239.36	1	24	2
NaN	NaN	NaN	NaN	NaN	NaN	1	25	2
NaN	NaN	NaN	NaN	NaN	NaN	1	25	2
122.224	200.957	25.5486	1898.96	0.193535	9041.49	1	25	2
125.216	192.091	22.0945	146.566	0.965317	0.137962	1	25	2
130.024	185.863	21.4735	381.448	0.497486	778.386	1	25	2
138.517	182.806	15.199	1027.35	0.264154	0.865478	1	25	2
137.907	195.87	11.855	3105.33	0.985246	0.113686	1	25	2
148.409	179.261	1.50292	5474.48	1	0.00189953	1	25	2
151.627	210.01	36.2502	4074.3	0.998465	0.0277323	1	25	2
155.27	179.824	1.50169	5087.8	1	0.00109911	1	25	2
162.791	244.972	11.176	1898.44	0.860597	0.285356	1	25	2
166.882	175.958	6.11275	6115.22	0.870205	1.20638	1	25	2
NaN	NaN	NaN	NaN	NaN	NaN	1	25	2
167.114	242.823	30.942	4649.61	0.691328	0.860678	1	25	2
180.399	169.879	0.647604	4988.69	1	NaN	1	25	2
195.829	266.349	31.9989	1789.88	0.90472	0.208628	1	25	2
195.977	111.837	23	1004.81	1	0.0181922	1	25	2
NaN	NaN	NaN	NaN	NaN	NaN	1	25	2
221.69	221.439	33	302.977	1	0.0188985	1	25	2
231.482	238.449	25.4763	4407.75	0.793666	2276.2	1	25	2
NaN	NaN	NaN	NaN	NaN	NaN	2	25	2
NaN	NaN	NaN	NaN	NaN	NaN	2	25	2
208.217	259.94	30.3114	3178.73	0.95426	0.184025	2	25	2
247.77	180.527	38	419.023	1	0.0361856	2	25	2
NaN	NaN	NaN	NaN	NaN	NaN	1	26	2
NaN	NaN	NaN	NaN	NaN	NaN	1	26	2
134.329	196.98	9.48148	5690.14	1	0.00112815	1	26	2
141.004	176.423	5.17384	6823.15	0.714231	0.388473	1	26	2
184.562	190.251	21.6997	6099.97	0.986747	0.0788908	1	26	2
NaN	NaN	NaN	NaN	NaN	NaN	1	26	2
217.123	157.507	19.4971	5083.67	0.385517	56.3296	1	26	2
NaN	NaN	NaN	NaN	NaN	NaN	1	26	2
226.962	206.143	4	339.003	1	0.0188555	1	26	2
NaN	NaN	NaN	NaN	NaN	NaN	2	26	2
NaN	NaN	NaN	NaN	NaN	NaN	2	26	2
NaN	NaN	NaN	NaN	NaN	NaN	2	26	2
236.978	195.176	28.1187	1340.53	0.904696	0.218181	2	26	2
243.07	197.623	30.6045	1285.08	0.922789	0.199959	2	26	2
NaN	NaN	NaN	NaN	NaN	NaN	1	27	2
NaN	NaN	NaN	NaN	NaN	NaN	1	27	2
172.388	205.386	35.0081	5719.97	0.9605	0.133891	1	27	2
176.571	234.873	24.4585	6140.82	0.706016	383.909	1	27	2
184.858	229.378	33.4167	9262.19	0.997321	0.0348665	1	27	2
188.931	208.947	32.0833	9533.32	0.989054	0.0769663	1	27	2
194.324	183.201	3.94418	3763.77	0.976918	0.131328	1	27	2
215.371	148.494	34.8654	1080.94	0.727033	0.484081	1	27	2
221.368	236.314	9.48971	4093.92	1	0.000613033	1	27	2
240.084	178.194	16.6696	2168.56	0.849794	0.287974	1	27	2
NaN	NaN	NaN	NaN	NaN	NaN	2	27	2
0	0	0	0	0	0	2	27	2
186.03	223.772	35.6678	2120.81	0.997812	0.032093	2	27	2
NaN	NaN	NaN	NaN	NaN	NaN	1	28	2
NaN	NaN	NaN	NaN	NaN	NaN	1	28	2
NaN	NaN	NaN	NaN	NaN	NaN	1	28	2
147.078	212.724	33	336.159	1	0.01968	1	28	2
156.361	197.266	5.92514	536.788	0.270127	NaN	1	28	2
NaN	NaN	NaN	NaN	NaN	NaN	1	28	2
NaN	NaN	NaN	NaN	NaN	NaN	1	28	2
189.256	217.075	0.495249	2306.07	1	NaN	1	28	2
194.682	231.956	14.4535	1950.5	1	0.00261818	1	28	2
192.972	243.716	6	667.029	1	0.0186854	1	28	2
205.493	195.27	36.1361	5988.14	0.917876	0.197673	1	28	2
222.767	236.923	36.5962	1619.05	0.751691	0.384449	1	28	2
229.347	231.024	10.0303	1049.13	0.38017	0.757398	1	28	2
236.609	216.589	31.5118	2160.4	1	0.000706886	1	28	2
NaN	NaN	NaN	NaN	NaN	NaN	2	28	2
0	0	0	0	0	0	2	28	2
177.191	183.489	31.6141	1432.93	0.987309	0.0775943	2	28	2
NaN	NaN	NaN	NaN	NaN	NaN	1	29	2
NaN	NaN	NaN	NaN	NaN	NaN	1	29	2
147.727	234.316	24.5669	1720.26	0.870809	0.269091	1	29	2
153.252	224.754	32.1326	7261.82	0.973855	0.105608	1	29	2
152.915	240.965	18.0404	4884.88	0.39012	62.7941	1	29	2
168.622	236.709	8.45083	4587.45	0.805572	379.171	1	29	2
190.684	201.212	16.1506	4769.59	0.996151	0.0455135	1	29	2
207.691	261.592	27.282	1006.84	0.781124	0.390155	1	29	2
NaN	NaN	NaN	NaN	NaN	NaN	1	29	2
263.852	217.813	20.2214	443.562	0.706882	0.57013	1	29	2
NaN	NaN	NaN	NaN	NaN	NaN	2	29	2
NaN	NaN	NaN	NaN	NaN	NaN	2	29	2
186.258	247.504	22.9721	2449.57	0.957491	0.120107	2	29	2
218.514	250.569	21	232.299	1	0.0193531	2	29	2
222.158	242.974	27.8814	3190.02	0.787665	0.309484	2	29	2
223.894	250.988	29.452	4494.18	0.453925	2263.53	2	29	2
NaN	NaN	NaN	NaN	NaN	NaN	1	30	2
NaN	NaN	NaN	NaN	NaN	NaN	1	30	2
168.817	199.182	12.5217	1203.61	0.772627	0.387076	1	30	2
171.846	172.905	8	877.056	1	0.0182267	1	30	2
210.533	205.098	22	1327.85	1	0.0170654	1	30	2
214.952	191.278	0.521552	2882.58	1	NaN	1	30	2
NaN	NaN	NaN	NaN	NaN	NaN	1	30	2
222.974	232.781	1.48128	4674.16	1	0.0125923	1	30	2
235.414	178.136	14.926	1394.45	0.877813	0.243421	1	30	2
NaN	NaN	NaN	NaN	NaN	NaN	1	31	2
NaN	NaN	NaN	NaN	NaN	NaN	1	31	2
108.688	236.329	26.4035	1501.28	0.724168	0.45537	1	31	2
107.273	243.198	14.9681	1925.3	0.88534	0.234212	1	31	2
114.267	167.111	17.3267	861.365	0.862113	0.286514	1	31	2
117.657	251.965	27.9954	772.426	0.293824	464.522	1	31	2
130.275	254.38	36.5883	1198.51	0.768536	0.38385	1	31	2
139.178	255.078	29.4954	3620.75	0.594542	30.5338	1	31	2
140.839	186.389	32.7254	4917.72	0.99712	0.0357383	1	31	2
149.797	246.321	20.4555	11668.3	0.88046	582.612	1	31	2
152.495	171.089	17	503.123	1	0.0182601	1	31	2
NaN	NaN	NaN	NaN	NaN	NaN	1	32	2
NaN	NaN	NaN	NaN	NaN	NaN	1	32	2
50.6393	230.37	23.9179	2761.28	0.921177	0.279811	1	32	2
78.3755	217.911	13.3943	3858.44	0.858778	0.309944	1	32	2
88.4563	158.428	13.4913	3230.01	0.453997	339.276	1	32	2
93.0598	166.302	25.1537	4979.38	0.796694	0.335007	1	32	2
102.434	158.983	11.9984	587.422	0.302071	3945.83	1	32	2
127.562	147.712	23.5053	3556.31	1	0.000319878	1	32	2
130.413	170.572	23.8614	6731.11	0.94624	0.145366	1	32	2
132.368	245.025	30.1683	691.868	0.917251	0.18852	1	32	2
146.527	168.973	30.5073	3349.75	0.982533	0.0942942	1	32	2
NaN	NaN	NaN	NaN	NaN	NaN	1	32	2
157.502	226.191	26.6082	1353.1	0.89626	0.235361	1	32	2
162.006	152.376	35	671.438	1	0.0186556	1	32	2
171.81	212.652	26.9846	560.165	0.239246	NaN	1	32	2
NaN	NaN	NaN	NaN	NaN	NaN	2	32	2
0	0	0	0	0	0	2	32	2
115.294	145.966	25.0968	2854.66	0.820801	0.274328	2	32	2
NaN	NaN	NaN	NaN	NaN	NaN	1	33	2
NaN	NaN	NaN	NaN	NaN	NaN	1	33	2
50.6186	237.324	10.8393	708.621	0.73126	0.371504	1	33	2
52.6315	222.616	14.9588	4317.08	0.96996	0.117479	1	33	2
69.7747	184.817	0.777324	1854.41	0.867938	27.3094	1	33	2
80.6481	205.068	2.50187	5999.33	0.904067	0.781996	1	33	2
92.6692	177.729	22.4927	4203.93	1	0.000438302	1	33	2
96.5395	191.722	28	998.456	1	0.0181663	1	33	2
103.092	199.958	21.5037	5278.63	0.547317	38.3375	1	33	2
109.838	203.711	26.9973	4866.11	0.860252	1.47434	1	33	2
NaN	NaN	NaN	NaN	NaN	NaN	1	34	2
NaN	NaN	NaN	NaN	NaN	NaN	1	34	2
30.6922	261.011	39.5088	1751.42	1	0.000764818	1	34	2
38.0731	208.967	34.9786	4783.69	0.991112	0.0692704	1	34	2
45.8901	244.125	8.8221	1186.65	0.828928	91.6994	1	34	2
74.7616	180.117	3.87038	1822.91	0.955715	0.190474	1	34	2
74.8286	216.862	22.9196	1734.89	0.96659	0.150353	1	34	2
79.2653	162.43	3.23479	6326.14	0.966497	0.210551	1	34	2
78.5909	219.277	3.0946	2709.04	0.972558	0.205634	1	34	2
88.4049	229.023	6.76058	1850.72	0.984243	0.0834007	1	34	2
89.672	241.979	28.5748	3607.64	0.973375	0.109186	1	34	2
105.043	140.648	17.3746	5352.35	0.936822	0.218185	1	34	2
120.518	224.037	34.2885	5698.47	0.99723	0.0361497	1	34	2
NaN	NaN	NaN	NaN	NaN	NaN	1	34	2
127.099	206.184	7.0911	7274.82	0.678853	0.411757	1	34	2
142.733	173.467	10.55	2561.99	1	0.00285545	1	34	2
151.144	176.062	16.9903	4777.17	0.841641	0.243371	1	34	2
158.588	174.55	19.8825	916.901	0.719646	0.351426	1	34	2
NaN	NaN	NaN	NaN	NaN	NaN	2	34	2
NaN	NaN	NaN	NaN	NaN	NaN	2	34	2
46.1079	133.241	12.4754	2811.15	1	0.00149253	2	34	2
129.01	204.297	24	280.16	1	0.0190408	2	34	2
134.76	207.137	24.6382	1217.56	0.862493	0.242806	2	34	2
NaN	NaN	NaN	NaN	NaN	NaN	1	35	2
NaN	NaN	NaN	NaN	NaN	NaN	1	35	2
157.236	222.472	25.6111	1430.85	0.843384	0.298939	1	35	2
160.649	194.319	8.94955	499.868	0.818751	0.259186	1	35	2
159.854	204.901	18.0011	490.219	0.334113	5974.76	1	35	2
NaN	NaN	NaN	NaN	NaN	NaN	1	35	2
170.058	233.593	25.4866	6013.61	0.537486	1388.1	1	35	2
184.084	250.625	38.4383	1150.58	0.986289	55599.4	1	35	2
188.679	258.927	32.5113	2849.92	0.666105	352.964	1	35	2
192.604	255.309	37.6322	4020.83	0.629145	0.752505	1	35	2
201.438	160.689	12.5145	1685.31	1	0.000854756	1	35	2
213.342	145.395	26.0006	467.757	0.490017	3683.17	1	35	2
234.96	153.816	0.5134	2427.44	1	NaN	1	35	2
237.412	148.178	27.4928	4405.98	1	0.000441835	1	35	2
243.133	154.372	25.2176	10530.9	0.31295	NaN	1	35	2
261.939	169.54	36.9302	4639.44	0.869233	0.227533	1	35	2
NaN	NaN	NaN	NaN	NaN	NaN	2	35	2
0	0	0	0	0	0	2	35	2
193.079	177.452	21.1444	1335.02	0.61631	0.51932	2	35	2
NaN	NaN	NaN	NaN	NaN	NaN	1	36	2
NaN	NaN	NaN	NaN	NaN	NaN	1	36	2
NaN	NaN	NaN	NaN	NaN	NaN	1	36	2
147.485	171.473	17.4874	5262.43	1	0.000770831	1	36	2
NaN	NaN	NaN	NaN	NaN	NaN	1	36	2
168.713	184.926	34.8485	6609.67	0.971523	0.115287	1	36	2
170.665	144.904	15.3501	3023.73	0.888036	0.764259	1	36	2
172.876	246.078	17	739.226	1	0.0178756	1	36	2
186.926	253.14	10.5617	1191.96	0.456851	0.713175	1	36	2
189.831	184.541	1.75375	3752.92	0.997249	0.208529	1	36	2
191.607	254.183	4.52051	2312.58	0.176121	3860.73	1	36	2
198.459	250.192	35.5313	3117.8	1	0.00179777	1	36	2
205.178	255.012	10.5279	3036.88	0.412581	6817.74	1	36	2
208.96	229.371	13	628.517	1	0.018016	1	36	2
215.531	254.36	11.6996	708.252	0.276635	1.24906	1	36	2
217.822	150.307	7.51576	3742.11	0.4935	83.443	1	36	2
227.321	154.809	7	411.668	1	0.0185438	1	36	2
229.519	240.726	17.8086	8716.47	0.864168	0.260835	1	36	2
NaN	NaN	NaN	NaN	NaN	NaN	1	36	2
NaN	NaN	NaN	NaN	NaN	NaN	1	36	2
NaN	NaN	NaN	NaN	NaN	NaN	2	36	2
NaN	NaN	NaN	NaN	NaN	NaN	2	36	2
0	0	0	0	0	0	2	36	2
224.899	225.716	7.43097e-07	9321.94	0.98798	167.764	2	36	2
NaN	NaN	NaN	NaN	NaN	NaN	1	37	2
NaN	NaN	NaN	NaN	NaN	NaN	1	37	2
142.74	166.252	15.1431	2280.62	0.916612	0.247374	1	37	2
169.608	239.003	13.0686	2409.21	0.873342	0.350919	1	37	2
NaN	NaN	NaN	NaN	NaN	NaN	1	37	2
NaN	NaN	NaN	NaN	NaN	NaN	1	37	2
NaN	NaN	NaN	NaN	NaN	NaN	1	37	2
0	0	0	0	0	0	1	37	2
240.958	196.743	23.5358	4648.96	0.995268	0.0458076	1	37	2
NaN	NaN	NaN	NaN	NaN	NaN	2	37	2
NaN	NaN	NaN	NaN	NaN	NaN	2	37	2
180.909	259.067	29.0822	3599.12	0.872816	0.228413	2	37	2
185.402	252.204	28.7073	3731.32	0.690644	0.61226	2	37	2
214.589	177.524	22	361.391	1	0.0188019	2	37	2
NaN	NaN	NaN	NaN	NaN	NaN	1	38	2
NaN	NaN	NaN	NaN	NaN	NaN	1	38	2
226.27	188.799	32.1021	8243.6	0.99176	0.0602548	1	38	2
226.526	216.281	35.57	8546.63	0.975665	0.107472	1	38	2
232.154	215.114	29.5872	5848.66	0.991644	0.0639756	1	38	2
NaN	NaN	NaN	NaN	NaN	NaN	1	38	2
242.675	176.229	9.23204	10331.6	0.92533	0.182164	1	38	2
242.259	217.128	32.498	6417.03	0.965468	0.129607	1	38	2
246.16	180.631	36.0087	3359.51	0.972804	0.10208	1	38	2
246.565	197.917	29.0677	4306.22	0.97888	0.110679	1	38	2
248.765	188.207	31.9743	3225.85	0.999643	0.0126993	1	38	2
NaN	NaN	NaN	NaN	NaN	NaN	1	39	2
NaN	NaN	NaN	NaN	NaN	NaN	1	39	2
122.652	204.614	8.95284	1129.65	0.870444	0.252901	1	39	2
124.793	182.214	23.9718	1611.79	0.892908	0.223692	1	39	2
237.088	189.918	16.4845	2251.98	1	0.000912932	1	39	2
NaN	NaN	NaN	NaN	NaN	NaN	2	39	2
NaN	NaN	NaN	NaN	NaN	NaN	2	39	2
220.258	133.316	7.82403	2956.85	0.825709	0.27964	2	39	2
0	0	0	0	0	0	2	39	2
255.464	223.536	7.62077	1095.05	0.757503	0.385952	2	39	2
NaN	NaN	NaN	NaN	NaN	NaN	1	40	2
NaN	NaN	NaN	NaN	NaN	NaN	1	40	2
148.877	256.837	7.35989	5598.54	0.951234	0.578461	1	40	2
261.287	170.206	37.9306	14593.1	0.99946	0.027368	1	40	2
265.13	234.555	32.2677	1743.32	0.828386	0.33	1	40	2
268.36	196.783	20.6515	6667.98	0.85374	0.282694	1	40	2
NaN	NaN	NaN	NaN	NaN	NaN	1	41	2
NaN	NaN	NaN	NaN	NaN	NaN	1	41	2
NaN	NaN	NaN	NaN	NaN	NaN	1	41	2
137.308	176.396	9.34798	3289.96	0.879831	0.825729	1	41	2
NaN	NaN	NaN	NaN	NaN	NaN	1	41	2
152.02	270.78	4.26386	1066.32	0.958239	0.145229	1	41	2
NaN	NaN	NaN	NaN	NaN	NaN	1	41	2
161.559	279.629	6.47373	5531.84	0.469329	4271.5	1	41	2
162.802	146.45	8.661	3017.48	0.983737	0.0879866	1	41	2
165.898	150.907	27.3924	2041.66	0.991921	0.0609271	1	41	2
NaN	NaN	NaN	NaN	NaN	NaN	1	41	2
188.746	186.239	17.4493	3062.88	0.963195	0.139206	1	41	2
NaN	NaN	NaN	NaN	NaN	NaN	1	41	2
NaN	NaN	NaN	NaN	NaN	NaN	1	41	2
211.126	242.553	4.5226	3300.34	1	0.00133473	1	41	2
212.797	283.199	24.2685	3491.51	0.970256	0.122882	1	41	2
214.85	127.151	34.5103	3768.65	1	0.000615276	1	41	2
218.727	128.394	16.8206	1712.93	0.775649	0.36532	1	41	2
218.816	184.436	26.1679	4950.99	0.963638	0.129349	1	41	2
234.278	131.662	20.3808	2052.2	0.95309	0.156348	1	41	2
234.995	286.762	28.8987	3623.76	0.991482	0.0644745	1	41	2
248.892	266.923	29.3602	931.198	0.732485	0.447826	1	41	2
253.045	128.656	25.1137	4837.13	0.601346	0.474806	1	41	2
264.088	141.089	0.587914	3234.93	0.263691	NaN	1	41	2
265.477	185.22	20	504.592	1	0.0181791	1	41	2
266.885	208.711	3.48528	2574.34	0.390434	1123.64	1	41	2
NaN	NaN	NaN	NaN	NaN	NaN	2	41	2
NaN	NaN	NaN	NaN	NaN	NaN	2	41	2
137.654	246.498	2.03734	1723.92	0.95843	0.690485	2	41	2
197.023	178.325	15.1131	784.542	0.834838	0.317723	2	41	2
0	0	0	0	0	0	2	41	2
261.97	160.621	13.516	1521.45	0.889942	0.185089	2	41	2
NaN	NaN	NaN	NaN	NaN	NaN	1	42	2
NaN	NaN	NaN	NaN	NaN	NaN	1	42	2
153.688	197.472	10	1288.62	1	0.0178848	1	42	2
167.337	166.56	6.49282	1260.22	0.856022	0.290666	1	42	2
170.912	152.526	38.788	8261.56	0.942207	NaN	1	42	2
182.829	208.501	16.0736	5147.78	0.99982	0.0110878	1	42	2
182.057	235.305	0.483496	2026.06	1	NaN	1	42	2
188.367	142.757	26.1116	320.276	0.401408	NaN	1	42	2
192.388	232.697	27.563	3684.04	0.96877	0.124858	1	42	2
192.419	244.988	14.7266	4657.64	0.92668	0.189359	1	42	2
203.087	246.252	24.6557	3608.68	0.956153	0.146755	1	42	2
209.248	166.855	1.4974	5666.83	1	0.00176366	1	42	2
208.067	178.482	10.3021	1480.71	0.916728	0.214472	1	42	2
231.98	160.5	32.8703	2790.78	0.920952	0.197258	1	42	2
NaN	NaN	NaN	NaN	NaN	NaN	2	42	2
0	0	0	0	0	0	2	42	2
175.47	221.642	33.7962	1488.81	0.858941	0.259901	2	42	2
NaN	NaN	NaN	NaN	NaN	NaN	1	43	2
NaN	NaN	NaN	NaN	NaN	NaN	1	43	2
140.82	191.933	33.4662	22663	0.937947	166.562	1	43	2
145.714	232.54	3.0033	1019	0.405398	41875.3	1	43	2
151.422	239.916	20.072	1373.09	0.918448	0.312643	1	43	2
156.566	246.66	0.588957	3980.65	1	NaN	1	43	2
166.195	249.772	16.9023	5834.26	0.790022	0.679352	1	43	2
169.965	251.543	25.5079	2541.3	0.531269	32.5304	1	43	2
177.769	168.125	37.9963	1360.48	0.978286	0.165116	1	43	2
200.129	196.198	34.9724	1287.81	0.876324	0.245667	1	43	2
242.308	179.055	38.1294	6660.4	0.95757	0.249769	1	43	2
NaN	NaN	NaN	NaN	NaN	NaN	2	43	2
NaN	NaN	NaN	NaN	NaN	NaN	2	43	2
125.998	211.352	22.0418	451.523	0.480195	0.609038	2	43	2
151.952	204.904	13.2892	3132.19	0.944981	0.210956	2	43	2
NaN	NaN	NaN	NaN	NaN	NaN	1	44	2
NaN	NaN	NaN	NaN	NaN	NaN	1	44	2
NaN	NaN	NaN	NaN	NaN	NaN	1	44	2
156.553	234.26	12.978	1985.64	0.870512	0.252906	1	44	2
NaN	NaN	NaN	NaN	NaN	NaN	1	44	2
NaN	NaN	NaN	NaN	NaN	NaN	1	44	2
178.981	142.858	33.8205	1843.18	0.146137	828252211996002	1	44	2
185.363	142.238	3	1856.71	1	0.0167881	1	44	2
190.74	160.272	12.6252	4197.77	0.857687	0.277829	1	44	2
206.971	174.028	14.7335	4859.83	0.938852	0.17002	1	44	2
209.461	157.834	11.1613	8736.72	0.97736	0.1133	1	44	2
209.098	169.649	22.8502	4457.94	0.794527	0.308754	1	44	2
NaN	NaN	NaN	NaN	NaN	NaN	1	44	2
214.879	136.556	29.8973	2132.36	0.892411	0.223167	1	44	2
216.667	174.679	15.3052	6887.49	0.970957	0.120086	1	44	2
NaN	NaN	NaN	NaN	NaN	NaN	1	44	2
226.942	221.001	6.52832	6014.05	0.92687	0.197767	1	44	2
234.6	200.853	0.297085	7761.98	0.999967	0.602378	1	44	2
NaN	NaN	NaN	NaN	NaN	NaN	2	44	2
NaN	NaN	NaN	NaN	NaN	NaN	2	44	2
172.042	248.873	22.9539	4437.41	0.713667	0.377626	2	44	2
192.968	220.445	24.0763	4536.31	0.914075	0.179519	2	44	2
NaN	NaN	NaN	NaN	NaN	NaN	1	45	2
NaN	NaN	NaN	NaN	NaN	NaN	1	45	2
109.996	179.792	23.3861	10145.7	0.985563	0.0826654	1	45	2
143.053	163.943	28.9249	5706.42	0.993874	0.060457	1	45	2
152.709	156.274	32.0824	9167.99	0.973971	0.110127	1	45	2
164.204	154.481	27.5891	1598.91	0.207378	10189.5	1	45	2
165.719	213.919	35.3941	9090.42	0.993718	0.0552191	1	45	2
170.869	232.84	28.4432	5425.49	0.994473	0.0511015	1	45	2
NaN	NaN	NaN	NaN	NaN	NaN	1	45	2
177.471	130.915	0.449843	3771.24	0.998996	2.92231	1	45	2
189.977	141.951	5.45756	5415.85	0.958979	0.143752	1	45	2
190.609	207.114	28.1264	1233.21	0.804174	0.383691	1	45	2
201.805	132.088	12.6089	3839.65	0.951247	0.156495	1	45	2
214.442	180.051	6.356	2295.08	0.965723	0.129466	1	45	2
225.749	124.032	7.82441	7696.53	0.955604	0.144173	1	45	2
225.935	177.888	17.5681	3360.12	0.995001	0.0500871	1	45	2
NaN	NaN	NaN	NaN	NaN	NaN	1	45	2
233.176	218.96	13.9216	3999.65	0.974663	0.107468	1	45	2
236.218	166.619	2.76305	4653.09	0.987907	0.144969	1	45	2
236.345	228.183	35.9377	6369.22	0.997205	0.0345073	1	45	2
239.225	235.143	7.99999	479.851	1	0.0184401	1	45	2
258.575	192.545	8.33949	2782.53	0.70155	0.443568	1	45	2
NaN	NaN	NaN	NaN	NaN	NaN	2	45	2
NaN	NaN	NaN	NaN	NaN	NaN	2	45	2
0	0	0	0	0	0	2	45	2
198.511	170.715	17.2347	4186.04	0.97736	0.141978	2	45	2
NaN	NaN	NaN	NaN	NaN	NaN	1	47	3
NaN	NaN	NaN	NaN	NaN	NaN	1	47	3
142.944	177.429	29.4425	7359.18	0.8944	258.044	1	47	3
164.899	253.076	26.0348	2139.27	0.795875	0.530331	1	47	3
174.261	254.404	31.6344	1616.93	0.723242	0.396246	1	47	3
193.124	202.631	19.5792	1485.83	0.790627	0.360646	1	47	3
194.949	198.211	7.49666	4311	0.979868	0.102128	1	47	3
206.826	259.031	10	985.317	1	0.0182327	1	47	3
215.475	192.266	32.4278	3297.4	1	0.00397358	1	47	3
219.92	255.287	9.49476	3491.51	0.240239	790.899	1	47	3
231.379	250.648	9.04262	5185.52	0.830817	0.254535	1	47	3
241.322	246.12	34.2631	235.422	0.855686	0.242946	1	47	3
249.262	176.159	33.9187	1237.4	0.91395	0.299995	1	47	3
NaN	NaN	NaN	NaN	NaN	NaN	1	48	3
NaN	NaN	NaN	NaN	NaN	NaN	1	48	3
125.689	168.983	26.5204	5034.41	0.924658	0.199905	1	48	3
NaN	NaN	NaN	NaN	NaN	NaN	1	48	3
156.169	207.692	33.4503	8689.34	0.943034	44.8388	1	48	3
160.274	239.013	29.8781	6552.79	0.956327	0.143551	1	48	3
162.573	171.224	37	867.079	1	0.0344416	1	48	3
161.79	185.57	36.6147	5704.3	0.996427	0.0409409	1	48	3
166.613	227.131	32	717.091	1	0.0177995	1	48	3
183.442	206.555	32.5977	7102.59	0.961945	0.132589	1	48	3
NaN	NaN	NaN	NaN	NaN	NaN	1	48	3
191.12	202.677	33.4214	5447.57	1	0.00429872	1	48	3
NaN	NaN	NaN	NaN	NaN	NaN	1	48	3
220.399	255.239	28.486	4297.22	0.454421	3117.9	1	48	3
230.507	194.779	28.0334	7615.74	0.994453	0.0498334	1	48	3
229.724	142.209	1.44523	1674.46	1	0.0399642	1	48	3
NaN	NaN	NaN	NaN	NaN	NaN	1	48	3
244.534	148.182	5.20234	5973.2	0.762743	1.75272	1	48	3
245.038	260.289	13.0169	1626.98	0.895708	0.220831	1	48	3
246.016	162.098	9.53019	4025.05	0.839897	7984.88	1	48	3
250.66	190.728	24.6926	5347.61	0.950752	0.154337	1	48	3
281.776	232.635	19.4881	3701.11	1	0.000709926	1	48	3
288.228	200.838	9.40575	6135.91	0.702463	0.542208	1	48	3
NaN	NaN	NaN	NaN	NaN	NaN	2	48	3
NaN	NaN	NaN	NaN	NaN	NaN	2	48	3
127.822	161.424	12	417.268	1	0.0185419	2	48	3
NaN	NaN	NaN	NaN	NaN	NaN	2	48	3
0	0	0	0	0	0	2	48	3
257.587	195.193	30.3312	2670.62	0.913024	0.186547	2	48	3
NaN	NaN	NaN	NaN	NaN	NaN	1	49	3
NaN	NaN	NaN	NaN	NaN	NaN	1	49	3
NaN	NaN	NaN	NaN	NaN	NaN	1	49	3
NaN	NaN	NaN	NaN	NaN	NaN	1	49	3
160.128	154.77	23.143	746.548	0.537356	0.603584	1	49	3
169.674	257.033	33	593.863	1	0.0179736	1	49	3
NaN	NaN	NaN	NaN	NaN	NaN	1	49	3
184.969	265.078	9.38709	5117.18	0.921384	0.206178	1	49	3
NaN	NaN	NaN	NaN	NaN	NaN	1	49	3
NaN	NaN	NaN	NaN	NaN	NaN	1	49	3
211.867	245.25	36.5605	8137.2	0.975332	0.105625	1	49	3
236.236	250.72	37.7884	10398.3	0.991478	0.108008	1	49	3
244.331	118.41	33.806	5551.63	0.826806	0.27999	1	49	3
NaN	NaN	NaN	NaN	NaN	NaN	1	49	3
252.508	285.649	9.70465	1851	0.874197	0.258601	1	49	3
NaN	NaN	NaN	NaN	NaN	NaN	1	49	3
280.396	160.179	37.2223	600.4	0.954594	0.227663	1	49	3
290.533	236.537	38.8018	86993.2	0.988711	0.736987	1	49	3
NaN	NaN	NaN	NaN	NaN	NaN	2	49	3
NaN	NaN	NaN	NaN	NaN	NaN	2	49	3
133.396	213.834	36	719.231	1	0.0178375	2	49	3
142.409	210.732	36.8769	4146.71	0.902331	0.206833	2	49	3
236.174	219.172	19.8002	1634.81	0.699481	0.411181	2	49	3
237.812	227.138	34.5788	1656.76	0.95521	0.147044	2	49	3
NaN	NaN	NaN	NaN	NaN	NaN	1	50	3
NaN	NaN	NaN	NaN	NaN	NaN	1	50	3
146.432	211.96	19.4972	1824.42	1	0.00016943	1	50	3
149.43	152.754	27.1187	1297.28	0.797364	0.303161	1	50	3
150.059	222.643	28	1143.95	1	0.0172199	1	50	3
158.656	206.685	40	941.65	1	NaN	1	50	3
166.451	135.213	27	828.966	1	0.0186219	1	50	3
NaN	NaN	NaN	NaN	NaN	NaN	1	50	3
186.183	125.824	0.000739366	1991.7	0.890487	660.233	1	50	3
196.544	120.219	9.13971	5753.65	0.770137	0.564422	1	50	3
201.033	120.115	30.32	11600.1	0.180197	NaN	1	50	3
200.289	252.531	27.5243	2378.62	1	0.00143068	1	50	3
205.748	120.184	25.0454	1407.85	0.901758	0.21254	1	50	3
215.734	123.863	12.5087	2714.7	0.208479	1349.46	1	50	3
NaN	NaN	NaN	NaN	NaN	NaN	1	50	3
230.855	160.7	8.00045	2209.97	0.858589	0.270996	1	50	3
234.71	175.857	1.0289e-10	3346.79	0.988366	NaN	1	50	3
245.192	220.461	12.4734	3654.63	0.939501	0.17775	1	50	3
255.528	150.223	7	798.436	1	0.0185804	1	50	3
NaN	NaN	NaN	NaN	NaN	NaN	2	50	3
NaN	NaN	NaN	NaN	NaN	NaN	2	50	3
199.322	149.714	7.17911	975.112	0.970066	0.157846	2	50	3
206.071	142.138	5.00001	353.213	1	0.0188891	2	50	3
NaN	NaN	NaN	NaN	NaN	NaN	1	51	3
NaN	NaN	NaN	NaN	NaN	NaN	1	51	3
NaN	NaN	NaN	NaN	NaN	NaN	1	51	3
137.509	162.966	21.4538	14165	0.8526	811.775	1	51	3
NaN	NaN	NaN	NaN	NaN	NaN	1	51	3
146.314	165.211	3.99763	1008.6	0.428185	1.76719e+07	1	51	3
150.452	152.604	37.0874	5301.9	0.995831	0.0768569	1	51	3
153.757	183.37	2.40723	3280.42	0.993905	0.130083	1	51	3
154.86	163.161	7.98438	10748.6	0.907851	0.190097	1	51	3
151.99	168.037	0.426426	3042.12	1	NaN	1	51	3
175.194	150.737	34.4524	6352.11	0.998326	0.0273477	1	51	3
NaN	NaN	NaN	NaN	NaN	NaN	1	51	3
193.641	131.931	17.487	2827.19	1	0.000782005	1	51	3
200.65	229.511	33.6824	7800.59	0.996342	0.040119	1	51	3
202.646	124.682	15.8582	5319.49	0.961287	0.135236	1	51	3
NaN	NaN	NaN	NaN	NaN	NaN	2	51	3
NaN	NaN	NaN	NaN	NaN	NaN	2	51	3
207.118	191.266	26.6757	4720.47	0.739799	0.405899	2	51	3
212.572	157.471	3.51115	941.678	0.890977	0.244871	2	51	3
216.093	141.861	19.2004	2032.58	0.960063	0.129807	2	51	3
217.961	157.812	21.9733	3341.3	0.785364	0.298585	2	51	3
NaN	NaN	NaN	NaN	NaN	NaN	1	52	3
NaN	NaN	NaN	NaN	NaN	NaN	1	52	3
136.379	199.776	22.9982	692.303	0.702627	1048.58	1	52	3
150.619	185.467	4.42602	1745.71	0.793453	0.345058	1	52	3
178.737	147.835	0.454725	2589.14	1	NaN	1	52	3
187.094	143.448	12.4481	4962.24	0.801141	364.025	1	52	3
195.09	248.367	3	989.314	1	0.0181244	1	52	3
202.335	143.79	7.73676	6315.43	0.811194	0.327069	1	52	3
217.538	222.188	9.47131	3067.37	1	0.00168286	1	52	3
222.136	165.064	14.2282	5524.79	0.908672	0.214636	1	52	3
233.318	250.419	19.9084	780.772	0.904997	0.207235	1	52	3
254.754	188.214	32	475.724	1	0.019321	1	52	3
NaN	NaN	NaN	NaN	NaN	NaN	2	52	3
NaN	NaN	NaN	NaN	NaN	NaN	2	52	3
135.995	194.724	16.5437	1748.81	0.959203	0.14584	2	52	3
234.206	193.494	13.4968	610.449	0.937006	0.187039	2	52	3
NaN	NaN	NaN	NaN	NaN	NaN	1	53	3
NaN	NaN	NaN	NaN	NaN	NaN	1	53	3
120.82	246.968	8.09765	7794.53	0.835672	0.481759	1	53	3
131.852	214.871	4.85618	9406.75	0.948391	0.139529	1	53	3
138.729	228.776	9.98297	11688.2	0.943823	0.285309	1	53	3
141.014	201.052	2.77452	3006	0.976593	0.204011	1	53	3
139.699	223.27	13.0359	5097.96	0.992752	0.0574957	1	53	3
162.79	219.573	29.3257	1763.2	0.834653	0.321435	1	53	3
NaN	NaN	NaN	NaN	NaN	NaN	1	53	3
173.009	256.739	4.06977	9742.08	0.870248	0.226887	1	53	3
202.471	213.382	14	624.566	1	0.0183645	1	53	3
209.282	217.952	3.37968	5790.68	0.984524	0.0921338	1	53	3
210.216	189.3	7	841.286	1	0.0179283	1	53	3
226.601	234.383	5.47779	4994.07	0.66664	997.695	1	53	3
NaN	NaN	NaN	NaN	NaN	NaN	1	53	3
NaN	NaN	NaN	NaN	NaN	NaN	1	53	3
264.076	203.144	17.0944	4513.25	0.998553	0.0286242	1	53	3
267.991	172.096	25	559.815	1	0.0182769	1	53	3
NaN	NaN	NaN	NaN	NaN	NaN	2	53	3
NaN	NaN	NaN	NaN	NaN	NaN	2	53	3
139.32	173.028	11.6697	3734.38	0.968835	0.12012	2	53	3
137.872	178.045	7	269.336	1	0.0193638	2	53	3
144.555	177.994	20.748	1091.82	0.746717	0.388546	2	53	3
149.207	165.513	15	541.487	1	0.0183151	2	53	3
0	0	0	0	0	0	2	53	3
196.953	277.552	27.4758	1939.7	1	0.00143469	2	53	3
NaN	NaN	NaN	NaN	NaN	NaN	1	54	3
NaN	NaN	NaN	NaN	NaN	NaN	1	54	3
143.995	221.464	0.449517	3371.45	1	NaN	1	54	3
159.65	163.251	19.458	3935.96	1	0.00240846	1	54	3
159.233	189.631	34	730.355	1	0.0180023	1	54	3
170.97	207.838	13	648.401	1	0.0180971	1	54	3
171.575	213.484	14.4727	4395.51	0.780933	86.4014	1	54	3
180.738	152.71	18.4534	14944.7	0.879202	140.795	1	54	3
191.058	145.664	2.72895	3666.39	0.995531	0.0901021	1	54	3
188.93	251.298	16	334.272	1	0.0189215	1	54	3
200.027	231.126	3.40551	2817.1	0.966013	0.134756	1	54	3
210.706	132.914	12.0364	783.998	0.273541	6.51117e+07	1	54	3
NaN	NaN	NaN	NaN	NaN	NaN	1	54	3
NaN	NaN	NaN	NaN	NaN	NaN	1	54	3
228.711	249.027	19.4996	3828.93	0.772692	3.71566	1	54	3
NaN	NaN	NaN	NaN	NaN	NaN	1	55	3
NaN	NaN	NaN	NaN	NaN	NaN	1	55	3
NaN	NaN	NaN	NaN	NaN	NaN	1	55	3
142.787	157.076	19.495	4602.55	0.794675	76.4467	1	55	3
142.436	183.439	24.756	7178.05	0.987407	0.0752604	1	55	3
141.193	193.967	1.58341	7892.24	1	0.0470465	1	55	3
154.785	249.396	3	1094.21	1	0.0172788	1	55	3
NaN	NaN	NaN	NaN	NaN	NaN	1	55	3
187.324	239.424	24.4398	3875.62	1	0.00336989	1	55	3
NaN	NaN	NaN	NaN	NaN	NaN	1	55	3
196.986	278.397	28.5128	2142.41	0.262959	2083.19	1	55	3
NaN	NaN	NaN	NaN	NaN	NaN	1	55	3
234.285	127.725	10	842.625	1	0.0178244	1	55	3
NaN	NaN	NaN	NaN	NaN	NaN	1	55	3
0	0	0	0	0	0	1	55	3
245.997	135.629	18.4831	2625.45	1	0.000993016	1	55	3
NaN	NaN	NaN	NaN	NaN	NaN	2	55	3
NaN	NaN	NaN	NaN	NaN	NaN	2	55	3
177.4	211.307	19.1921	1979.84	0.974217	0.135409	2	55	3
221.564	226.908	23.4537	5195.17	0.768598	183.935	2	55	3
NaN	NaN	NaN	NaN	NaN	NaN	1	56	3
NaN	NaN	NaN	NaN	NaN	NaN	1	56	3
131.454	226.209	3.50831	3641.04	0.290292	386.571	1	56	3
139.24	200.702	16.2263	4814.16	0.832217	0.297801	1	56	3
165.934	195.193	1.96198	3868.26	0.998926	0.110506	1	56	3
172.898	209.487	28.9845	3115.65	0.995814	0.0455758	1	56	3
177.152	259.014	30.9634	5552.32	0.993991	0.0587022	1	56	3
191.987	210.042	23.4919	3955.19	0.955712	0.14621	1	56	3
192.531	215.027	36.2204	9599.04	0.99309	0.0563048	1	56	3
205.79	179.489	20.4649	11362	0.648939	258.301	1	56	3
209.266	158.447	4.26538	4287.61	0.759908	0.379684	1	56	3
212.185	187.411	25.4393	4525.09	1	0.00341611	1	56	3
224.734	182.312	14.1795	5905.76	0.927842	0.18754	1	56	3
229.865	263.094	24	631.427	1	0.0181238	1	56	3
234.755	252.115	12.3151	6356.93	0.989576	0.0781652	1	56	3
244.45	182.484	18.7625	4300.6	0.970204	0.118348	1	56	3
254.615	215.299	37.9042	5197.35	0.935812	0.296611	1	56	3
256.575	166.131	13.1049	9341.69	0.924733	0.17076	1	56	3
NaN	NaN	NaN	NaN	NaN	NaN	2	56	3
NaN	NaN	NaN	NaN	NaN	NaN	2	56	3
NaN	NaN	NaN	NaN	NaN	NaN	2	56	3
182.649	174.79	4.90954	3338.94	0.917067	0.176276	2	56	3
NaN	NaN	NaN	NaN	NaN	NaN	1	57	3
NaN	NaN	NaN	NaN	NaN	NaN	1	57	3
139.073	175.005	4.11768	1981.11	0.976086	0.128091	1	57	3
168.639	134.928	2.26216	3049.28	0.986545	0.208951	1	57	3
176.822	133.486	8.62979	4327.78	0.823467	0.318167	1	57	3
178.55	230.394	25.97	930.408	0.465019	0.604191	1	57	3
NaN	NaN	NaN	NaN	NaN	NaN	1	57	3
211.063	144.895	9.44562	2495.26	0.952518	0.157803	1	57	3
NaN	NaN	NaN	NaN	NaN	NaN	1	57	3
214.488	179.427	5.82084	5908.99	0.917602	0.185854	1	57	3
219.048	152.138	31.6597	7975.48	0.993842	0.052253	1	57	3
221.674	289.701	19.4566	8464.27	1	0.00250854	1	57	3
NaN	NaN	NaN	NaN	NaN	NaN	1	57	3
NaN	NaN	NaN	NaN	NaN	NaN	1	57	3
237.095	198.68	10.9342	9309.44	0.866263	0.230282	1	57	3
237.117	288.024	0.554473	4489.86	0.189095	NaN	1	57	3
241.272	145.498	7.49626	6391.6	0.77756	9.87171	1	57	3
260.922	278.597	2.72633	7127.94	0.840648	0.698573	1	57	3
264.281	267.05	12.1142	10904.7	0.967063	0.112553	1	57	3
283.065	267.595	9.47743	2340.17	0.865466	0.279593	1	57	3
284.401	239.213	0.961581	3951.91	0.999801	0.737333	1	57	3
284.869	257.441	29.9393	7637.15	0.975187	0.107378	1	57	3
289.579	252.947	12.2981	6195.6	0.973319	0.120216	1	57	3
292.34	263.315	3.49407	8118.64	1	0.000368238	1	57	3
NaN	NaN	NaN	NaN	NaN	NaN	2	57	3
NaN	NaN	NaN	NaN	NaN	NaN	2	57	3
186.338	147.481	33.8599	2137.43	0.998917	0.0319147	2	57	3
260.895	245.8	24.1066	1776.56	0.546877	0.550948	2	57	3
NaN	NaN	NaN	NaN	NaN	NaN	1	58	3
NaN	NaN	NaN	NaN	NaN	NaN	1	58	3
NaN	NaN	NaN	NaN	NaN	NaN	1	58	3
180.08	154.792	36.9072	2530.08	0.93965	0.289709	1	58	3
NaN	NaN	NaN	NaN	NaN	NaN	1	58	3
NaN	NaN	NaN	NaN	NaN	NaN	1	58	3
202.108	167.345	18	713.946	1	0.0185373	1	58	3
208.306	171.253	21.514	4569.41	0.541328	993.956	1	58	3
NaN	NaN	NaN	NaN	NaN	NaN	1	58	3
217.439	174.277	7.63483	283.49	0.516204	1664.46	1	58	3
223.115	202.028	39	496.198	1	NaN	1	58	3
NaN	NaN	NaN	NaN	NaN	NaN	1	58	3
231.878	245.443	37.5075	2232.83	0.101673	2958.88	1	58	3
237.078	237.064	39.9148	520.545	0.128094	749269366378926	1	58	3
238.622	192.945	28.4787	4327.82	0.621228	1550.62	1	58	3
NaN	NaN	NaN	NaN	NaN	NaN	2	58	3
0	0	0	0	0	0	2	58	3
180.108	195.725	32.3175	881.333	0.996749	0.0364416	2	58	3
NaN	NaN	NaN	NaN	NaN	NaN	1	59	3
NaN	NaN	NaN	NaN	NaN	NaN	1	59	3
149.446	179.483	28	1307.11	1	0.0177334	1	59	3
162.06	251.213	18.9858	1171.79	0.859532	0.266263	1	59	3
163.482	171.691	28.6128	1517.59	0.841552	0.300861	1	59	3
167.004	158.806	12.4349	1250.14	0.377836	0.820274	1	59	3
167.689	162.439	22	884.913	1	0.0183182	1	59	3
172.616	253.492	35.9827	2294.85	0.90037	0.214258	1	59	3
171.855	153.399	14	1886.3	1	0.0172166	1	59	3
174.109	161.405	13.9974	974.441	0.433881	3028.61	1	59	3
181.063	166.63	18	691.989	1	0.0188686	1	59	3
181.356	253.47	39.4973	2832.28	0.342108	0.267582	1	59	3
NaN	NaN	NaN	NaN	NaN	NaN	1	59	3
192.564	246.937	26.1146	7802.57	0.987771	0.0750297	1	59	3
NaN	NaN	NaN	NaN	NaN	NaN	1	59	3
223.281	156.991	36.0174	1475.98	0.891852	0.225128	1	59	3
NaN	NaN	NaN	NaN	NaN	NaN	1	59	3
230.124	182.871	34.5762	3355.81	0.973378	0.113043	1	59	3
230.883	244.581	37.044	1355.11	0.792245	0.609174	1	59	3
234.407	205.059	25.1533	1166.81	0.89123	0.223204	1	59	3
NaN	NaN	NaN	NaN	NaN	NaN	1	60	3
NaN	NaN	NaN	NaN	NaN	NaN	1	60	3
153.394	169.984	34.919	995.976	0.609805	0.490282	1	60	3
156.944	170.188	26.9377	1208.34	0.477883	0.620674	1	60	3
156.311	192.469	32.2098	759.464	0.45404	0.629782	1	60	3
159.87	161.25	26.6346	2276.38	0.840576	0.300455	1	60	3
163.85	154.665	31.5022	3405.06	1	0.000135269	1	60	3
169.041	158.332	23.5292	2459.47	0.964165	244.269	1	60	3
171.357	220.13	31.6807	9140.34	0.955638	0.145479	1	60	3
176.106	156.743	38	721.557	1	0.0361122	1	60	3
185.995	235.544	28.1819	6532.58	0.886881	0.238072	1	60	3
186.729	251.137	38.5278	2549.04	1	0.0173544	1	60	3
193.807	237.916	32.0109	6402.54	0.952991	0.147317	1	60	3
194.968	250.412	23.4861	4082.12	1	0.000847717	1	60	3
204.989	150.662	39.063	3829.72	0.854162	2.76102e+07	1	60	3
205.325	248.529	20.3389	16387.4	0.344019	NaN	1	60	3
208.99	165.747	25.4566	3923.93	0.962011	0.132597	1	60	3
216.193	149.203	5.02206	420.101	0.60706	NaN	1	60	3
214.294	247.375	11.9585	1754.36	0.512657	0.572477	1	60	3
224.263	152.531	23.6347	789.712	0.46688	0.984244	1	60	3
232.069	240.521	28.9596	4551.38	0.784531	0.309519	1	60	3
234.349	156.128	26.5059	942.731	0.748078	0.417127	1	60	3
236.715	209.023	5.82277	1821.85	0.821599	0.279006	1	60	3
239.951	236.616	27.5045	5433.47	1	0.000278008	1	60	3
247.774	231.294	37.4855	4538.24	0.888367	0.340709	1	60	3
NaN	NaN	NaN	NaN	NaN	NaN	2	60	3
0	0	0	0	0	0	2	60	3
207.002	201.064	23.2202	775.614	0.974936	0.120378	2	60	3
NaN	NaN	NaN	NaN	NaN	NaN	1	61	3
NaN	NaN	NaN	NaN	NaN	NaN	1	61	3
145.937	170.353	37.7825	3412.75	0.273037	1.87374	1	61	3
NaN	NaN	NaN	NaN	NaN	NaN	1	61	3
NaN	NaN	NaN	NaN	NaN	NaN	1	61	3
196.133	168.899	0.373754	2112.61	1	NaN	1	61	3
204.655	237.25	0.184227	3550.58	0.999652	2.31613	1	61	3
208.127	157.139	39	546.858	1	NaN	1	61	3
209.151	161.022	10.2383	8991.06	0.337588	NaN	1	61	3
216.37	151.337	35.3814	1608.8	0.846647	0.306224	1	61	3
223.469	150.943	30	1108.83	1	0.017882	1	61	3
227.401	174.523	37	378.083	1	0.0364144	1	61	3
228.159	210.818	9.98339	871.89	0.748651	NaN	1	61	3
230.497	227.536	0.426067	2101.21	1	NaN	1	61	3
235.119	208.85	20.4954	4751.02	0.96669	0.127856	1	61	3
239.742	206.764	19.4731	6398.88	0.730539	272.387	1	61	3
NaN	NaN	NaN	NaN	NaN	NaN	2	61	3
NaN	NaN	NaN	NaN	NaN	NaN	2	61	3
213.961	202.676	29.7876	4630.83	0.657639	0.464366	2	61	3
232.585	214.274	24.7412	2538.62	0.814303	0.306408	2	61	3
NaN	NaN	NaN	NaN	NaN	NaN	1	62	3
NaN	NaN	NaN	NaN	NaN	NaN	1	62	3
136.772	217.01	29	499.617	1	0.018313	1	62	3
NaN	NaN	NaN	NaN	NaN	NaN	1	62	3
140.942	230.569	30.0893	7877.61	0.89508	0.222975	1	62	3
152.526	185.129	12.9015	8439.39	0.903126	0.214878	1	62	3
164.259	216.297	31.3043	5132.48	0.993219	0.0576775	1	62	3
166.949	176.172	12.1701	3369.92	0.98087	0.101674	1	62	3
167.607	185.431	16.7118	5643.11	0.979624	0.0981602	1	62	3
175.392	222.624	38.8271	5464.82	0.707758	NaN	1	62	3
176.93	164.611	28.6429	1959.64	0.782444	0.311053	1	62	3
182.093	259.617	40	1021.19	1	NaN	1	62	3
NaN	NaN	NaN	NaN	NaN	NaN	1	62	3
NaN	NaN	NaN	NaN	NaN	NaN	1	62	3
206.957	258.154	6.45378	9965.29	0.824774	412.053	1	62	3
209.159	167.044	26	573.935	1	0.018311	1	62	3
212.485	266.663	27.4729	7493.8	0.982396	0.0885475	1	62	3
210.848	239.811	2	587.907	1	0.180625	1	62	3
218.065	230.525	35.4556	7434.08	0.429175	13823.3	1	62	3
220.646	174.469	19.3509	4929.95	0.774271	0.358968	1	62	3
228.414	196.519	36.3589	12304.9	0.995896	0.0434362	1	62	3
233.275	180.516	22.9269	10737.8	0.840315	0.267175	1	62	3
233.002	238.91	37	619.477	1	0.0349412	1	62	3
269.934	199.271	23	625.994	1	0.0188107	1	62	3
NaN	NaN	NaN	NaN	NaN	NaN	1	63	3
NaN	NaN	NaN	NaN	NaN	NaN	1	63	3
130.556	194.66	10.1743	10293.5	0.932193	0.17155	1	63	3
132.304	243.102	9.81722	3482.82	0.963091	0.131578	1	63	3
143.865	218.045	27.9385	2739.97	0.99885	0.0227296	1	63	3
144.653	268.875	36.8943	4907.24	0.910491	0.180398	1	63	3
167.122	262.047	33.7302	7615.49	0.975716	0.104422	1	63	3
173.016	146.675	23.2975	1087.51	0.789497	0.378012	1	63	3
174.291	189.751	24.485	3019.35	0.991883	0.0614211	1	63	3
179.039	182.397	11.2776	10757.8	0.950807	0.149906	1	63	3
183.822	158.543	25.1357	6141.47	0.972374	0.120314	1	63	3
184.024	168.629	0.424447	3274.64	1	NaN	1	63	3
194.457	247.128	28.3853	4675.98	0.895297	0.225306	1	63	3
196.686	261.993	31.1055	6587.68	0.987889	0.078105	1	63	3
198.615	195.52	25.973	7804	0.957335	0.136918	1	63	3
200.676	135.791	21.775	5808.51	0.990989	0.0646314	1	63	3
206.465	183.82	21.4815	12220	0.529077	696.125	1	63	3
NaN	NaN	NaN	NaN	NaN	NaN	1	63	3
211.345	142.532	11.4231	4349.05	0.98927	0.0736988	1	63	3
212.141	254.856	27.6815	7484.65	0.997058	0.0368164	1	63	3
211.889	276.069	33.9642	4573.36	0.978062	0.0999334	1	63	3
216.855	235.072	10.6281	3637.86	0.87636	0.225545	1	63	3
236.945	238.843	39.4899	2702.07	1	0.000539406	1	63	3
240.411	209.692	7.44205	7763.08	0.988395	0.0780841	1	63	3
242.562	113.647	22.2904	5020.08	0.936112	0.181572	1	63	3
266.267	223.898	32.9613	6316.45	0.991415	0.0671119	1	63	3
270.699	234.689	30	911.104	1	0.0176012	1	63	3
NaN	NaN	NaN	NaN	NaN	NaN	2	63	3
0	0	0	0	0	0	2	63	3
245.084	125.88	11.6498	1366.02	0.989674	0.0702496	2	63	3
NaN	NaN	NaN	NaN	NaN	NaN	1	64	3
NaN	NaN	NaN	NaN	NaN	NaN	1	64	3
116.183	119.126	9.60643	6502.03	0.812718	0.872878	1	64	3
NaN	NaN	NaN	NaN	NaN	NaN	1	64	3
136.186	128.12	5.95358	4785.79	0.99715	0.0445963	1	64	3
161.571	102.292	1.50387	6529.72	0.628511	395.533	1	64	3
167.736	97.9819	0.651505	5726.87	1	NaN	1	64	3
179.872	91.087	0.519468	3803.6	1	NaN	1	64	3
186.995	89.5272	1.50014	7646.44	1	0.000104534	1	64	3
192.123	86.6806	9.03458	325.943	0.144001	1.36642	1	64	3
197.11	242.57	0.355153	2800.55	1	NaN	1	64	3
NaN	NaN	NaN	NaN	NaN	NaN	1	64	3
NaN	NaN	NaN	NaN	NaN	NaN	1	64	3
227.624	260.806	15.4588	3614.15	0.40878	8054.46	1	64	3
238.437	237.103	2.99918	3780.78	0.948028	0.302334	1	64	3
NaN	NaN	NaN	NaN	NaN	NaN	1	64	3
248.494	232.747	2.62837	1757.56	0.963966	0.243458	1	64	3
NaN	NaN	NaN	NaN	NaN	NaN	2	64	3
NaN	NaN	NaN	NaN	NaN	NaN	2	64	3
121.371	177.231	19.6832	2006.5	0.92557	0.193616	2	64	3
120.872	183.606	19.5111	11109.7	1	0.000726727	2	64	3
125.05	140.067	21.3144	3135.25	0.98246	0.115884	2	64	3
127.542	188.919	15.001	616.965	0.195506	NaN	2	64	3
134.092	138.651	17.3251	2540.11	0.89327	0.234398	2	64	3
219.102	112.475	22.508	1483.33	0.748227	0.420448	2	64	3
NaN	NaN	NaN	NaN	NaN	NaN	1	65	3
NaN	NaN	NaN	NaN	NaN	NaN	1	65	3
134.089	209.305	32.9462	4063.96	0.994709	0.0538028	1	65	3
140.643	193.834	18.3234	4840.27	0.985715	0.0844442	1	65	3
142.764	172.622	16.4628	3065.2	0.971024	0.119054	1	65	3
146.476	176.758	13.4877	4816.29	0.983293	0.0916607	1	65	3
149.428	192.666	2.18348	645.958	0.40498	1.73273	1	65	3
151.654	247.233	5.50017	3857.03	1	1.08238e-05	1	65	3
157.21	212.936	3.24152	7641.54	0.990334	0.111231	1	65	3
160.528	231.813	0.503858	4652.32	0.999103	2.41417	1	65	3
160.809	253.815	13.0189	1243.67	0.878023	0.243336	1	65	3
169.22	255.715	28.3881	1530.85	0.748093	0.42751	1	65	3
218.955	255.096	11.4495	5080.4	0.677684	1721.66	1	65	3
0	0	0	0	0	0	1	65	3
237.126	222.511	25.489	804.684	0.613982	0.510905	1	65	3
NaN	NaN	NaN	NaN	NaN	NaN	2	65	3
NaN	NaN	NaN	NaN	NaN	NaN	2	65	3
180.839	190.801	15.6928	1008.75	0.955394	0.144227	2	65	3
201.628	266.646	6.50444	1829.35	1	0.000264072	2	65	3
207.334	268.577	2.64824	763.079	0.938764	0.222828	2	65	3
225.473	155.822	13.8149	2617.82	0.871516	0.233535	2	65	3
NaN	NaN	NaN	NaN	NaN	NaN	1	66	3
NaN	NaN	NaN	NaN	NaN	NaN	1	66	3
167.594	162.151	7.50672	2018.42	0.535415	82.1609	1	66	3
180.262	182.153	5.84651	3567.74	0.983979	0.0855631	1	66	3
190.113	157.4	1.31547	2853.16	0.98532	2.88614	1	66	3
196.359	222.617	34.0017	8183.5	0.976445	0.104559	1	66	3
NaN	NaN	NaN	NaN	NaN	NaN	1	66	3
220.235	224.05	14.1517	3166.95	0.941315	0.173584	1	66	3
224.537	209.111	29.1988	4623.71	0.953338	0.158168	1	66	3
252.214	159.23	9.3657	3278.94	0.911261	0.219699	1	66	3
NaN	NaN	NaN	NaN	NaN	NaN	2	66	3
NaN	NaN	NaN	NaN	NaN	NaN	2	66	3
0	0	0	0	0	0	2	66	3
235.017	168.857	3.47533	1422.59	0.973699	0.120383	2	66	3
NaN	NaN	NaN	NaN	NaN	NaN	1	67	3
NaN	NaN	NaN	NaN	NaN	NaN	1	67	3
130.923	230.436	5.50172	7809.28	0.4102	606.508	1	67	3
132.592	226.894	2.91349	11901.7	0.992097	0.122183	1	67	3
156.357	194.371	27.9989	916.125	0.379388	493.379	1	67	3
159.366	258.334	30.4559	3920.82	0.342545	13081.5	1	67	3
166.983	164.605	34.8302	6897.51	0.996892	0.0367918	1	67	3
168.584	141.307	2.95061	3293.32	0.972224	0.205106	1	67	3
169.349	149.815	7.54086	3995.55	0.94414	0.168369	1	67	3
NaN	NaN	NaN	NaN	NaN	NaN	1	67	3
174.665	232.321	10.8812	6076.5	0.968686	0.121015	1	67	3
178.874	200.736	22.097	6110.63	0.975466	0.115165	1	67	3
185.204	166.376	5.39209	3999.07	0.71243	0.450019	1	67	3
194.859	260.501	12.2461	5685.01	0.990047	0.0765134	1	67	3
NaN	NaN	NaN	NaN	NaN	NaN	1	67	3
209.251	209.458	2.2272	2235.93	0.962826	0.558874	1	67	3
211.595	220.501	1.66344	5620.9	0.999122	0.157417	1	67	3
215.322	215.936	1.52855	3538.62	0.997153	1.04371	1	67	3
225.674	205.793	25.4497	13873	0.87568	858.832	1	67	3
225.171	219.096	4.29342	6278.98	0.831598	0.303646	1	67	3
NaN	NaN	NaN	NaN	NaN	NaN	2	67	3
NaN	NaN	NaN	NaN	NaN	NaN	2	67	3
201.824	181.41	25.0608	2749.19	0.991864	0.0563477	2	67	3
204.859	217.323	30.952	6467.4	0.899862	0.209653	2	67	3
NaN	NaN	NaN	NaN	NaN	NaN	1	68	3
NaN	NaN	NaN	NaN	NaN	NaN	1	68	3
154.952	224.682	21.1079	1412.02	0.838635	0.288647	1	68	3
160.347	228.962	10.5935	2971.46	0.872376	0.267285	1	68	3
170.903	243.089	13	339.071	1	0.0192085	1	68	3
190.402	156.669	21.4755	8304.97	0.830279	112.578	1	68	3
191.803	254.984	27.7144	1758.19	0.891358	0.237881	1	68	3
NaN	NaN	NaN	NaN	NaN	NaN	1	68	3
205.748	165.437	5.16085	8098.83	0.995714	0.0408451	1	68	3
NaN	NaN	NaN	NaN	NaN	NaN	1	68	3
217.454	234.33	15.6579	7047.88	0.879992	0.235528	1	68	3
231.585	240.569	13.0464	1426.89	0.867024	0.256537	1	68	3
237.227	228.479	24.4671	18256.1	0.814536	110.058	1	68	3
246.164	222.749	30	778.605	1	0.0180606	1	68	3
0	0	0	0	0	0	1	68	3
255.694	170.495	26.6554	8814.53	0.944691	0.161356	1	68	3
NaN	NaN	NaN	NaN	NaN	NaN	1	69	3
NaN	NaN	NaN	NaN	NaN	NaN	1	69	3
162.029	219.22	26.352	7342	0.743216	0.455865	1	69	3
170.111	223.853	28.671	8392.95	0.993469	0.0555549	1	69	3
189.211	225.344	34.4364	15029.8	0.95513	57.6117	1	69	3
NaN	NaN	NaN	NaN	NaN	NaN	1	69	3
205.598	195.474	4.24506e-09	2722.25	0.995462	NaN	1	69	3
212.013	224.774	32.4955	5139.9	0.96751	0.12465	1	69	3
218.658	173.343	26.7365	7364.33	0.988461	0.0716938	1	69	3
220.596	245.644	6.54783	5538.81	0.484765	9078.26	1	69	3
222.767	188.979	1.8335	3494.18	0.996089	0.184153	1	69	3
NaN	NaN	NaN	NaN	NaN	NaN	1	69	3
230.711	198.56	7.96968	10788.4	0.798584	0.295063	1	69	3
NaN	NaN	NaN	NaN	NaN	NaN	1	69	3
244.07	190.879	18.933	6061.01	0.950592	0.148554	1	69	3
246.208	189.475	9.59429	3940.17	0.91625	0.203873	1	69	3
247.29	232.623	15	1041.04	1	0.0175677	1	69	3
251.117	192.943	7.4907	11212.3	0.52104	1403.6	1	69	3
270.335	208.223	13.1508	11453.7	0.92064	0.183718	1	69	3
NaN	NaN	NaN	NaN	NaN	NaN	2	69	3
NaN	NaN	NaN	NaN	NaN	NaN	2	69	3
175.809	255.437	34.9182	1226.5	0.863776	0.260744	2	69	3
201.993	168.573	17.9195	1450.36	0.953107	0.137197	2	69	3
NaN	NaN	NaN	NaN	NaN	NaN	1	70	3
NaN	NaN	NaN	NaN	NaN	NaN	1	70	3
103.111	194.886	29	491.077	1	0.0184708	1	70	3
103.417	201.933	0.62247	4941.06	1	NaN	1	70	3
118.35	175.216	11.3122	11971.5	0.32037	NaN	1	70	3
NaN	NaN	NaN	NaN	NaN	NaN	1	70	3
NaN	NaN	NaN	NaN	NaN	NaN	1	70	3
130.054	220.03	9.93595	9888.99	0.999978	0.00359858	1	70	3
129.46	226.36	14.4752	4743.51	0.866892	93.7108	1	70	3
133.506	223.907	12.494	3446.34	1	0.000358136	1	70	3
136.876	196.934	18.8551	6982.01	0.856286	0.249222	1	70	3
138.831	171.092	12.4598	16440	0.903964	223.638	1	70	3
NaN	NaN	NaN	NaN	NaN	NaN	1	70	3
NaN	NaN	NaN	NaN	NaN	NaN	1	70	3
NaN	NaN	NaN	NaN	NaN	NaN	1	70	3
NaN	NaN	NaN	NaN	NaN	NaN	1	70	3
NaN	NaN	NaN	NaN	NaN	NaN	1	70	3
207.492	245.085	36	484.257	1	0.0183852	1	70	3
213.631	195.338	29.4998	5472.88	0.989738	0.0716833	1	70	3
NaN	NaN	NaN	NaN	NaN	NaN	1	70	3
NaN	NaN	NaN	NaN	NaN	NaN	1	70	3
226.749	253.049	28.393	4928.45	0.907585	0.22432	1	70	3
NaN	NaN	NaN	NaN	NaN	NaN	1	70	3
244.88	255.268	25	807.276	1	0.0177991	1	70	3
NaN	NaN	NaN	NaN	NaN	NaN	2	70	3
NaN	NaN	NaN	NaN	NaN	NaN	2	70	3
177.086	248.9	9.4506	9024.52	0.468991	783.78	2	70	3
180.757	225.483	35.3418	4161.63	0.97276	0.126669	2	70	3
NaN	NaN	NaN	NaN	NaN	NaN	1	71	3
NaN	NaN	NaN	NaN	NaN	NaN	1	71	3
NaN	NaN	NaN	NaN	NaN	NaN	1	71	3
162.75	184.526	34.659	13696.1	0.987715	0.0751527	1	71	3
NaN	NaN	NaN	NaN	NaN	NaN	1	71	3
NaN	NaN	NaN	NaN	NaN	NaN	1	71	3
NaN	NaN	NaN	NaN	NaN	NaN	1	71	3
202.892	236.928	27.3349	4457.85	0.966784	0.129215	1	71	3
NaN	NaN	NaN	NaN	NaN	NaN	1	72	3
NaN	NaN	NaN	NaN	NaN	NaN	1	72	3
151.655	166.506	30.9115	6444.06	0.91799	0.17549	1	72	3
161.443	192.584	17.8802	7345.08	0.998796	0.0295966	1	72	3
167.161	198.085	31.531	3480.96	0.952038	0.155274	1	72	3
NaN	NaN	NaN	NaN	NaN	NaN	1	72	3
NaN	NaN	NaN	NaN	NaN	NaN	1	72	3
170.322	223.884	17.5625	3381.35	0.937629	0.177941	1	72	3
NaN	NaN	NaN	NaN	NaN	NaN	1	72	3
190.637	140.14	15.8875	6461.12	0.885815	0.203921	1	72	3
NaN	NaN	NaN	NaN	NaN	NaN	1	72	3
195.118	206.231	9.68684	3615.72	0.880495	0.219085	1	72	3
196.486	218.143	22.8952	6527.48	0.931259	0.183063	1	72	3
NaN	NaN	NaN	NaN	NaN	NaN	1	72	3
NaN	NaN	NaN	NaN	NaN	NaN	1	72	3
222.652	190.265	33.4767	5335.58	0.985952	0.0821816	1	72	3
231.222	195.274	0.591326	4699.32	0.997883	5.05431	1	72	3
239.188	216.118	25.4247	7652.33	1	0.00422626	1	72	3
NaN	NaN	NaN	NaN	NaN	NaN	2	72	3
0	0	0	0	0	0	2	72	3
216.675	165.373	32.0759	1936.7	0.987584	0.0937453	2	72	3
NaN	NaN	NaN	NaN	NaN	NaN	1	73	3
NaN	NaN	NaN	NaN	NaN	NaN	1	73	3
173.768	238.594	11	365.082	1	0.0188852	1	73	3
178.542	212.296	33.6872	10664.1	0.995865	0.0426926	1	73	3
178.441	241.487	16.4907	3416.5	0.772439	0.3551	1	73	3
NaN	NaN	NaN	NaN	NaN	NaN	1	73	3
195.373	214.593	6.60618	7050.17	0.925076	0.196087	1	73	3
194.71	230.625	10.7624	7190.78	0.959869	0.134724	1	73	3
197.625	145.713	37	626.45	1	0.035621	1	73	3
198.797	218.335	7.36208	8073.6	0.944681	0.173204	1	73	3
201.301	194.405	38.9204	8922.85	1	NaN	1	73	3
201.056	222.736	13.5536	4201.68	0.83539	0.222821	1	73	3
NaN	NaN	NaN	NaN	NaN	NaN	1	73	3
NaN	NaN	NaN	NaN	NaN	NaN	1	73	3
216.79	226.109	2.49422	2079.93	1	0.000677467	1	73	3
216.299	158.444	38.0001	939.894	0.747914	10842.3	1	73	3
221.49	164.331	19.3368	5555.37	0.877023	0.25	1	73	3
225.225	165.986	15.3557	6475.43	0.991305	0.073804	1	73	3
NaN	NaN	NaN	NaN	NaN	NaN	1	73	3
NaN	NaN	NaN	NaN	NaN	NaN	1	73	3
NaN	NaN	NaN	NaN	NaN	NaN	1	73	3
238.921	179.924	16.3609	4033.42	0.821609	0.319208	1	73	3
NaN	NaN	NaN	NaN	NaN	NaN	1	73	3
243.121	154.146	31.478	4874.39	0.734887	148.959	1	73	3
243.317	202.674	16.9674	4730.08	0.976174	0.115674	1	73	3
NaN	NaN	NaN	NaN	NaN	NaN	1	73	3
242.391	186.508	3.50804	1458.03	1	0.000480009	1	73	3
250.744	152.788	14.5078	1255.87	0.376289	0.833276	1	73	3
NaN	NaN	NaN	NaN	NaN	NaN	2	73	3
NaN	NaN	NaN	NaN	NaN	NaN	2	73	3
175.203	148.414	21.8899	3684.62	0.973699	0.0991262	2	73	3
221.913	237.338	27.4757	2484.81	1	0.00143713	2	73	3
NaN	NaN	NaN	NaN	NaN	NaN	1	74	3
NaN	NaN	NaN	NaN	NaN	NaN	1	74	3
136.83	250.701	25.902	2383.42	0.951529	0.152122	1	74	3
138.303	238.85	35.136	8163.1	0.997532	0.0342587	1	74	3
NaN	NaN	NaN	NaN	NaN	NaN	1	74	3
NaN	NaN	NaN	NaN	NaN	NaN	1	74	3
157.588	272.638	28.9373	5974.43	0.733329	0.777603	1	74	3
162.991	175.784	7.16466	4460.29	0.979711	0.101753	1	74	3
161.916	234.707	11.4233	6023.44	0.965328	0.133033	1	74	3
191.344	226.266	21.731	6876.8	0.9552	0.146917	1	74	3
194.648	247.145	27.9258	6060.7	0.969739	0.0997387	1	74	3
200.823	126.821	27.0316	1046.88	0.903223	0.210834	1	74	3
202.032	191.125	35.1494	7522.45	0.923187	0.190946	1	74	3
205.001	148.298	31.5286	5083.77	0.966367	0.127308	1	74	3
220.444	160.584	11.0411	4183.48	0.996292	0.0467877	1	74	3
224.719	148.005	13.2197	2925.53	0.900107	0.222195	1	74	3
229.11	224.384	23.4044	5535.12	0.89712	0.231463	1	74	3
292.807	188.897	30.1902	7096.19	0.962315	0.133735	1	74	3
NaN	NaN	NaN	NaN	NaN	NaN	2	74	3
NaN	NaN	NaN	NaN	NaN	NaN	2	74	3
132.264	228.822	26	688.091	1	0.0182018	2	74	3
163.707	136.523	15.3996	2440.63	0.964301	0.141412	2	74	3
250.322	203.096	32.6963	3253.66	0.992663	0.0571441	2	74	3
NaN	NaN	NaN	NaN	NaN	NaN	1	75	3
NaN	NaN	NaN	NaN	NaN	NaN	1	75	3
167.284	176.239	22.0054	5374.41	0.917058	0.196109	1	75	3
NaN	NaN	NaN	NaN	NaN	NaN	1	75	3
198.672	198.397	17.7972	6871.44	0.90689	0.215102	1	75	3
213.099	182.28	23.4186	7924.44	0.997869	0.0314547	1	75	3
213.953	200.77	9.18796	9524.15	0.994903	0.0559754	1	75	3
218.786	180.241	24.6614	6629.82	0.983815	0.0869646	1	75	3
222.408	174.686	28.5132	1296.33	0.889723	0.247198	1	75	3
228.051	203.016	16.4673	6656.84	0.98535	0.084042	1	75	3
NaN	NaN	NaN	NaN	NaN	NaN	2	75	3
0	0	0	0	0	0	2	75	3
180.148	257.164	31.2626	5821.23	0.827754	0.308094	2	75	3
NaN	NaN	NaN	NaN	NaN	NaN	1	76	3
NaN	NaN	NaN	NaN	NaN	NaN	1	76	3
150.551	171.67	10.9226	801.583	0.672407	0.433694	1	76	3
158.355	164.964	11.4683	2832.38	0.884077	0.675925	1	76	3
NaN	NaN	NaN	NaN	NaN	NaN	1	76	3
NaN	NaN	NaN	NaN	NaN	NaN	1	76	3
NaN	NaN	NaN	NaN	NaN	NaN	1	76	3
NaN	NaN	NaN	NaN	NaN	NaN	1	76	3
210.091	136.986	0.511535	3660.96	1	NaN	1	76	3
NaN	NaN	NaN	NaN	NaN	NaN	1	76	3
221.419	258.229	11.0011	630.695	0.278311	4501.84	1	76	3
0	0	0	0	0	0	1	76	3
243.433	197.964	3.49976	3208.65	0.479164	36.2797	1	76	3
NaN	NaN	NaN	NaN	NaN	NaN	1	77	3
NaN	NaN	NaN	NaN	NaN	NaN	1	77	3
113.699	200.533	29.05	5667.7	0.845928	0.24233	1	77	3
NaN	NaN	NaN	NaN	NaN	NaN	1	77	3
120.444	166.594	21.2176	4368.65	0.992979	0.0632545	1	77	3
129.87	188.816	31.1413	8464.76	0.928261	0.21734	1	77	3
131.429	199.485	17.2112	1194.64	0.895686	0.239986	1	77	3
130.965	203.74	17.9565	5489.37	0.914428	0.202551	1	77	3
136.346	140.515	31.9481	1287.53	0.782039	0.315552	1	77	3
136.427	160.928	32.8133	4401.26	0.831937	0.280859	1	77	3
142.187	172.961	29.992	5317.41	0.959913	0.137064	1	77	3
144.567	153.511	23.3968	6299.87	0.899793	0.148383	1	77	3
147.525	146.585	25.6415	14281	0.955983	0.1478	1	77	3
146.387	187.252	15.7361	6675.02	0.788205	0.498815	1	77	3
146.433	204.859	26.3144	5443.66	0.976291	0.10972	1	77	3
153.023	198.255	12.5426	2963.23	0.826602	0.311228	1	77	3
154.052	152.853	20.1303	4076.58	0.983305	0.0961804	1	77	3
156.207	144.22	31.2293	11283.3	0.989926	0.0677796	1	77	3
158.623	192.096	31.2566	4820.81	0.951174	0.136073	1	77	3
159.936	188.951	31.799	12230.7	0.94018	0.166069	1	77	3
NaN	NaN	NaN	NaN	NaN	NaN	1	77	3
165.052	210.989	21.0402	7257.53	0.926102	0.160861	1	77	3
NaN	NaN	NaN	NaN	NaN	NaN	1	77	3
170.413	138.605	25.4537	14794.2	0.714658	232.544	1	77	3
174.482	126.07	29.283	6383.26	0.945835	0.14122	1	77	3
174.895	176.362	15.5477	4137.95	0.951011	0.15556	1	77	3
176.527	139.363	25.6963	19514.1	0.785832	0.356002	1	77	3
180.495	148.463	25.6913	3507.54	0.749633	0.329468	1	77	3
179.981	152.1	12.2878	3376.28	0.998849	0.0235985	1	77	3
180.341	168.781	6.39801	3646.76	0.963044	0.141601	1	77	3
182.59	187.066	7.10019	4607.41	0.924759	0.180096	1	77	3
185.056	153.052	30.3043	6086.35	0.979641	0.105687	1	77	3
183.728	181.493	23.7104	4226.91	0.863051	0.269147	1	77	3
191.076	134.393	18.1019	8645.31	0.900054	0.199437	1	77	3
189.672	203.664	18.5225	3499.13	0.976217	0.107434	1	77	3
192.745	175	10.1129	3569.14	0.985744	0.103621	1	77	3
NaN	NaN	NaN	NaN	NaN	NaN	1	77	3
197.757	196.51	14.1956	7458.39	0.956546	0.137844	1	77	3
200.311	122.505	23.0146	7255.15	0.909076	0.195973	1	77	3
199.566	146.166	30.5498	5631.35	0.968795	0.117693	1	77	3
205.141	171.982	5.87082	6706.78	0.912324	0.207446	1	77	3
204.576	177.158	1.67133	7871.37	0.99889	0.578008	1	77	3
208.238	114.717	28.4587	4195.78	0.914025	0.214689	1	77	3
208.822	120.553	21.7544	6772.58	0.913397	0.197838	1	77	3
209.078	255.267	22.4436	14267	0.979467	30.4668	1	77	3
NaN	NaN	NaN	NaN	NaN	NaN	1	77	3
212.951	196.854	8.67412	3202.75	0.956134	0.146429	1	77	3
NaN	NaN	NaN	NaN	NaN	NaN	1	77	3
215.638	132.717	18.8339	9291.99	0.957057	0.141105	1	77	3
216.428	177.279	11.254	3622.86	0.781093	0.342488	1	77	3
219.129	237.142	8.26067	4703.6	0.988811	0.0774209	1	77	3
220.284	198.927	1.52274	2721.92	1	0.0142381	1	77	3
222.45	209.901	35.4517	10537.9	0.888698	0.26492	1	77	3
226.784	231.968	30.9068	10723.4	0.962658	0.132709	1	77	3
226.312	262.229	30	1208.81	1	0.0181469	1	77	3
229.12	134.957	16.0025	9238.7	0.81997	0.282034	1	77	3
228.951	186.304	29.5075	5854.12	0.987816	0.075244	1	77	3
NaN	NaN	NaN	NaN	NaN	NaN	1	77	3
229.811	221.208	35	551.221	1	0.0180883	1	77	3
232.522	186.83	31.3585	4425.35	0.919436	0.196826	1	77	3
232.636	242.889	24.1574	7187.98	0.977967	0.114324	1	77	3
236.071	173.405	18.5969	13353.6	0.546773	890.096	1	77	3
237.602	207.603	38.4744	20689.9	0.963229	1.15501	1	77	3
241.685	172.494	20.0793	12014.1	0.955879	0.143861	1	77	3
248.305	168.761	19.531	5252.05	0.802035	0.292585	1	77	3
246.088	228.618	32.3945	11981.6	0.904829	0.21911	1	77	3
249.07	241.586	13.8753	2806.45	0.697022	0.43194	1	77	3
252.727	253.968	22.1721	4186.68	0.949202	0.192158	1	77	3
NaN	NaN	NaN	NaN	NaN	NaN	1	77	3
262.736	204.875	6.6216	1758.05	0.947553	0.155418	1	77	3
264.563	250.73	22.8099	7390.18	0.975337	0.101062	1	77	3
268.2	249.912	34.7298	1593.15	0.836424	0.284623	1	77	3
NaN	NaN	NaN	NaN	NaN	NaN	2	77	3
NaN	NaN	NaN	NaN	NaN	NaN	2	77	3
138.261	163.773	29.6008	2530.6	0.98137	0.0953403	2	77	3
204.297	233.623	1.77362	671.486	0.991493	0.42134	2	77	3
219.231	214.041	9.19554	2791.54	0.740829	0.587868	2	77	3
224.2	198.137	6.66651	1587.39	0.776461	0.365988	2	77	3
0	0	0	0	0	0	2	77	3
229.076	197.935	7.41466	1452.58	0.853838	0.320344	2	77	3
NaN	NaN	NaN	NaN	NaN	NaN	1	78	3
NaN	NaN	NaN	NaN	NaN	NaN	1	78	3
118.838	223.191	28.3721	5065.7	0.884487	0.23719	1	78	3
NaN	NaN	NaN	NaN	NaN	NaN	1	78	3
126.579	216.722	8.24409	3518.11	0.986444	0.0695363	1	78	3
153.236	224.608	14.0833	10028.7	0.86695	0.245051	1	78	3
NaN	NaN	NaN	NaN	NaN	NaN	1	78	3
161.373	197.451	1.07218	4445.67	0.999817	0.677749	1	78	3
175.792	273.83	32	889.699	1	0.0182713	1	78	3
189.179	246.922	23.5194	5421.46	0.927518	0.195256	1	78	3
NaN	NaN	NaN	NaN	NaN	NaN	1	78	3
NaN	NaN	NaN	NaN	NaN	NaN	1	78	3
NaN	NaN	NaN	NaN	NaN	NaN	1	78	3
197.13	218.772	18.5048	3307.73	0.847102	0.302622	1	78	3
202.755	247.025	35.3904	1504.94	0.832884	0.319628	1	78	3
221.56	245.04	18.9994	1314.07	0.447491	534.664	1	78	3
NaN	NaN	NaN	NaN	NaN	NaN	1	78	3
231.481	246.932	31.4631	3419.49	0.480607	1345.41	1	78	3
235.544	125.059	32.9953	770.656	0.880252	0.240631	1	78	3
238.908	164.831	8.81395	3751.76	0.762332	0.359132	1	78	3
245.869	134.687	36	284.125	1	0.0200414	1	78	3
NaN	NaN	NaN	NaN	NaN	NaN	2	78	3
NaN	NaN	NaN	NaN	NaN	NaN	2	78	3
209.735	129.298	12.3667	1208.73	0.989203	0.0746829	2	78	3
NaN	NaN	NaN	NaN	NaN	NaN	1	79	3
NaN	NaN	NaN	NaN	NaN	NaN	1	79	3
158.879	188.724	17.3104	8789.17	0.921231	0.198871	1	79	3
159.475	220.814	29.1618	1438.9	0.825604	0.327011	1	79	3
165.961	179.303	0.543502	2874.53	1	NaN	1	79	3
179.153	194.18	26.1232	4492.79	0.991717	0.0657894	1	79	3
200.407	204.057	7.53914	5881.08	0.950366	0.15993	1	79	3
202.327	222.986	16	433.254	1	0.0183992	1	79	3
203.213	238.465	16	484.643	1	0.0192725	1	79	3
208.728	228.047	5.42254	7393.36	0.983318	0.102756	1	79	3
215.78	220.555	0.536752	3618.3	0.394112	NaN	1	79	3
NaN	NaN	NaN	NaN	NaN	NaN	2	79	3
NaN	NaN	NaN	NaN	NaN	NaN	2	79	3
201.551	211.476	3.27108	2580.71	0.988181	0.119322	2	79	3
NaN	NaN	NaN	NaN	NaN	NaN	1	80	3
NaN	NaN	NaN	NaN	NaN	NaN	1	80	3
173.11	168.571	20.6406	1324.16	0.582497	0.55767	1	80	3
185.927	162.882	10.0279	1146.86	0.646415	0.440886	1	80	3
184.865	215.298	31.354	3587.34	0.902806	0.22888	1	80	3
188.943	236.843	39.5234	2330.25	1	NaN	1	80	3
195.134	161.708	9.60208	1996.86	0.805431	0.34215	1	80	3
205.044	232.475	21.1124	1293.19	0.92602	0.177994	1	80	3
216.395	202.723	29.9168	7264.88	0.988387	0.0724047	1	80	3
223.314	222.632	21.7047	2487.79	0.981734	0.0926042	1	80	3
225.587	180.845	19.4408	969.174	0.87126	0.273395	1	80	3
246.997	192.51	38	300.998	1	0.0367789	1	80	3
259.224	198.331	38.3844	4076.89	0.700994	3.95336	1	80	3
NaN	NaN	NaN	NaN	NaN	NaN	2	80	3
0	0	0	0	0	0	2	80	3
229.948	199.246	27	732.999	1	0.018626	2	80	3
NaN	NaN	NaN	NaN	NaN	NaN	1	81	3
NaN	NaN	NaN	NaN	NaN	NaN	1	81	3
138.925	204.294	17.4644	3117.05	0.287093	8924.22	1	81	3
140.191	221.006	2.00001	705.473	1	0.174846	1	81	3
234.846	162.647	36.016	3948.72	0.931695	0.298155	1	81	3
235.344	166.997	18.461	13011.2	0.833042	241.333	1	81	3
NaN	NaN	NaN	NaN	NaN	NaN	1	82	3
NaN	NaN	NaN	NaN	NaN	NaN	1	82	3
146.604	233.166	9.52996	3511.95	0.542891	215.458	1	82	3
149.309	241.112	10.0003	1213.43	0.497118	505.677	1	82	3
170.17	206.588	10.4696	2574.23	0.956478	0.144684	1	82	3
NaN	NaN	NaN	NaN	NaN	NaN	1	82	3
193.201	175.661	2.68349	3465.92	0.999194	0.0419157	1	82	3
NaN	NaN	NaN	NaN	NaN	NaN	1	82	3
191.865	234.599	7.10934	2880.71	0.970313	0.115374	1	82	3
199.886	263.068	36.4366	4079.41	0.342688	39469.8	1	82	3
207.941	220.354	27.6725	5898.84	0.994289	0.0517396	1	82	3
210.397	162.653	12.4451	3619.84	1	0.00310334	1	82	3
216.337	238.747	16.4515	6802.69	0.936835	651.663	1	82	3
223.381	242.354	18.7701	4718.07	0.974266	0.110116	1	82	3
NaN	NaN	NaN	NaN	NaN	NaN	2	82	3
NaN	NaN	NaN	NaN	NaN	NaN	2	82	3
NaN	NaN	NaN	NaN	NaN	NaN	2	82	3
189.773	206.613	34	704.197	1	0.0178765	2	82	3
207.802	215.404	22.4953	962.585	0.820243	0.33385	2	82	3
NaN	NaN	NaN	NaN	NaN	NaN	1	83	3
NaN	NaN	NaN	NaN	NaN	NaN	1	83	3
157.509	146.716	19.4966	2254.38	0.331667	68.2838	1	83	3
158.465	167.244	20.0067	11284.1	0.868387	0.237542	1	83	3
160.217	246.612	20.105	5760.06	0.866025	0.22831	1	83	3
176.393	167.788	28.2588	6774.65	0.997001	0.0407692	1	83	3
183.811	242.835	5.9013	6005.16	0.973125	0.0963562	1	83	3
186.431	161.153	20.3089	1856.58	0.763317	0.391609	1	83	3
198.868	223.975	32.4693	7112.94	0.985458	0.083836	1	83	3
198.323	238.733	30.9252	6146.9	0.998332	0.0275017	1	83	3
204.893	200.883	8.76936	7389.07	0.873622	0.241245	1	83	3
209.145	184.826	2.61457	3103.39	0.981649	0.231216	1	83	3
213.035	212.92	3.28489e-08	1546.08	0.970903	34.3094	1	83	3
215.388	221.359	13.4859	3146.24	0.969619	0.124153	1	83	3
212.675	229.136	28.5024	6307.96	0.994671	0.0528638	1	83	3
NaN	NaN	NaN	NaN	NaN	NaN	1	83	3
221.048	218.988	11.5555	2251.31	0.945487	0.160619	1	83	3
NaN	NaN	NaN	NaN	NaN	NaN	1	83	3
223.178	193.85	5.00176	2234.17	0.978567	0.0971218	1	83	3
225.713	232.763	23.387	2540.32	0.746866	0.429669	1	83	3
228.368	208.081	26.1359	3949.32	0.959484	0.161631	1	83	3
231.795	194.779	17.702	2363.01	0.98067	0.0949814	1	83	3
235.883	229.04	19.9721	8791.29	0.833301	0.263579	1	83	3
242.168	222.325	22.148	3319.2	0.988893	0.0767277	1	83	3
244.918	215.201	23.107	3692.3	0.997777	0.0354509	1	83	3
246.406	237.933	0.914747	2116.78	0.994367	2.83074	1	83	3
256.653	138.719	26.5775	845.46	0.659052	312.249	1	83	3
NaN	NaN	NaN	NaN	NaN	NaN	2	83	3
NaN	NaN	NaN	NaN	NaN	NaN	2	83	3
203.059	210.951	2.73669	3336.53	0.891973	0.610097	2	83	3
NaN	NaN	NaN	NaN	NaN	NaN	1	84	3
NaN	NaN	NaN	NaN	NaN	NaN	1	84	3
156.457	226.703	17.0293	9781.61	0.896116	0.208171	1	84	3
160.47	159.924	19.0168	123.108	0.431675	3637839329931530	1	84	3
164.57	153.783	21.4738	2335.2	0.819938	0.335494	1	84	3
170.166	234.7	15.4665	7227.02	0.747631	574.551	1	84	3
172.257	145.874	17.9351	5416.03	0.700306	0.808166	1	84	3
177.447	164.496	10.9189	4294.93	0.949968	0.141535	1	84	3
181.157	206.932	2.31287	3316.56	0.997993	0.0941946	1	84	3
183.329	203.48	2.53839	12101.6	0.944578	0.542708	1	84	3
182.546	253.02	33	495.771	1	0.0191543	1	84	3
185.964	233.063	15.446	4314.46	0.690297	1559.47	1	84	3
NaN	NaN	NaN	NaN	NaN	NaN	1	84	3
196.873	141.858	1.20304	2508.93	0.999176	0.653683	1	84	3
209.865	162.909	28.2091	8070.09	0.985611	0.0858751	1	84	3
NaN	NaN	NaN	NaN	NaN	NaN	1	84	3
215.203	222.76	28.2968	5266.06	0.863636	0.268534	1	84	3
NaN	NaN	NaN	NaN	NaN	NaN	1	84	3
221.457	172.56	15.8916	3821.37	0.981596	0.14125	1	84	3
NaN	NaN	NaN	NaN	NaN	NaN	1	84	3
221.973	167.703	40	538.888	0.489599	NaN	1	84	3
229.775	172.654	23.7401	5583.24	0.813823	0.306044	1	84	3
NaN	NaN	NaN	NaN	NaN	NaN	2	84	3
NaN	NaN	NaN	NaN	NaN	NaN	2	84	3
180.817	205.429	17.4116	1726.05	0.829526	0.32674	2	84	3
198.737	174.999	16.4692	3461.32	0.495891	252.378	2	84	3
206.661	176.071	10	498.428	1	0.0185395	2	84	3
NaN	NaN	NaN	NaN	NaN	NaN	1	85	3
NaN	NaN	NaN	NaN	NaN	NaN	1	85	3
7.35587	165.159	34.0202	5236.9	0.967286	0.122225	1	85	3
9.12231	177.741	10.7019	2726.37	0.93143	0.185166	1	85	3
9.39966	261.484	37.9035	3350.27	0.854354	0.481445	1	85	3
16.9945	280.341	19.9991	946.249	0.492151	1.99679e+08	1	85	3
30.0514	270.96	13	701.576	1	0.0178247	1	85	3
34.6498	264.27	16.4763	16971.4	0.658929	149.512	1	85	3
35.1078	276.375	16.4832	22350.2	0.854675	102.056	1	85	3
36.3694	246.525	11.4144	2830.16	0.976976	0.112319	1	85	3
39.5681	254.792	15.4289	7767.85	0.771262	0.372806	1	85	3
40.3748	263.731	11.1759	5230.01	0.905615	0.263785	1	85	3
40.5382	275.497	15.5024	12454.7	1	0.000153407	1	85	3
45.5236	271.089	14.7688	2020.38	0.862069	0.25668	1	85	3
53.168	184.22	9.46757	10123	0.795364	157.068	1	85	3
56.5256	134.126	27.8579	3549.73	0.988529	0.0727019	1	85	3
85.0138	138.893	1.5165	1836.55	0.684514	152.506	1	85	3
NaN	NaN	NaN	NaN	NaN	NaN	1	85	3
103.514	240.416	23.4521	7999.13	0.878721	118.326	1	85	3
108.357	244.494	23.285	5670.55	0.936544	0.183949	1	85	3
NaN	NaN	NaN	NaN	NaN	NaN	1	85	3
124.902	187.68	25.0484	9040.02	0.683205	0.418082	1	85	3
126.516	174.511	33.4548	9662.53	0.916711	129.239	1	85	3
128.134	228.02	33.4497	6855.04	0.89507	331.72	1	85	3
NaN	NaN	NaN	NaN	NaN	NaN	2	85	3
NaN	NaN	NaN	NaN	NaN	NaN	2	85	3
11.9551	181.215	12.4582	1364.93	0.950017	0.166354	2	85	3
96.8524	178.576	35.1071	3188.35	0.922357	0.17238	2	85	3
103.162	180.866	36.7714	3542.66	0.917077	0.193799	2	85	3
NaN	NaN	NaN	NaN	NaN	NaN	1	86	3
NaN	NaN	NaN	NaN	NaN	NaN	1	86	3
43.1481	130.756	13	570.207	1	0.0180076	1	86	3
42.2619	245.093	30.5197	2062.48	0.210403	1416.19	1	86	3
44.1195	156.902	33.9047	4051.92	0.951216	0.151567	1	86	3
48.0248	149.901	31.0531	6783.35	0.980036	0.10075	1	86	3
47.6526	193.295	34.5324	8034.83	0.953724	0.153069	1	86	3
48.7537	198.178	35.629	9826.89	0.949352	0.159311	1	86	3
52.1522	164.055	36.1435	4455.51	0.991206	0.0650278	1	86	3
54.2944	188.744	34.7157	3535.08	0.892322	0.231913	1	86	3
64.305	240.86	36.6989	3232.59	0.966212	0.127622	1	86	3
76.332	238.841	36.7374	3440.87	0.992808	0.0578702	1	86	3
76.6557	243.103	28.4451	3986.06	0.876715	0.251112	1	86	3
86.0443	123.473	10.6852	4309.13	0.773436	0.368695	1	86	3
86.7928	247.362	29	641.1	1	0.0178987	1	86	3
92.1795	179.14	35.1213	8789.78	0.984093	0.0930702	1	86	3
92.649	219.034	35.9208	9683.34	0.978859	0.0990024	1	86	3
96.3867	170.619	19.1949	3382	0.97418	0.122753	1	86	3
101.198	165.388	31.4828	16214.9	1	0.00109764	1	86	3
100.603	168.109	33.9658	6671.47	0.863265	0.244218	1	86	3
109.13	225.081	37.9775	6843.72	0.956757	0.219842	1	86	3
NaN	NaN	NaN	NaN	NaN	NaN	1	86	3
112.891	244.88	27.6659	3696.19	0.953657	0.151078	1	86	3
117.307	115.723	21.0895	8816.5	0.945054	0.145865	1	86	3
NaN	NaN	NaN	NaN	NaN	NaN	1	86	3
127.404	114.266	7.00234	5900.84	0.773413	0.305137	1	86	3
131.106	208.076	33.6674	4405.54	0.965107	0.130351	1	86	3
133.606	189.467	23.5328	2494.62	1	0.0019202	1	86	3
136.623	185.31	28.0669	10830.8	0.944013	0.161055	1	86	3
137.86	193.686	28.6336	8618.85	0.995871	0.0443495	1	86	3
156.508	222.043	28.4807	4129.61	0.442425	4945.83	1	86	3
165.048	168.787	17.3513	5167.09	0.96199	0.153217	1	86	3
NaN	NaN	NaN	NaN	NaN	NaN	2	86	3
0	0	0	0	0	0	2	86	3
65.4941	144.924	8.63286	1546.77	0.949562	0.158793	2	86	3
NaN	NaN	NaN	NaN	NaN	NaN	1	87	3
NaN	NaN	NaN	NaN	NaN	NaN	1	87	3
64.4858	221.227	33.8567	7642.87	0.991273	0.0620571	1	87	3
114.345	198.518	9.27368	3886.76	0.960923	0.134256	1	87	3
NaN	NaN	NaN	NaN	NaN	NaN	1	87	3
123.179	208.698	4	358.275	1	0.0187694	1	87	3
128.249	192.865	29.9148	5853.28	0.96553	0.11127	1	87	3
128.636	198.354	12.7474	1538.22	0.931842	0.182862	1	87	3
136.802	170.595	22.6105	3102.94	0.978962	0.100563	1	87	3
NaN	NaN	NaN	NaN	NaN	NaN	1	87	3
173.095	227.052	16.9381	4092.65	0.973066	0.111772	1	87	3
NaN	NaN	NaN	NaN	NaN	NaN	1	87	3
187.039	160.942	19.5007	2594.83	0.934127	0.181338	1	87	3
192.817	198.772	8.21157	2630.08	0.967053	0.139061	1	87	3
NaN	NaN	NaN	NaN	NaN	NaN	2	87	3
NaN	NaN	NaN	NaN	NaN	NaN	2	87	3
150.516	160.793	26.5375	1560.48	1	0.00214846	2	87	3
151.871	152.391	29.0452	3276.28	0.699091	0.38981	2	87	3
156.511	157.913	28.5648	1107.36	0.996083	0.0755097	2	87	3
210.914	164.052	25.8893	3124.59	0.956327	0.13043	2	87	3
NaN	NaN	NaN	NaN	NaN	NaN	1	89	4
NaN	NaN	NaN	NaN	NaN	NaN	1	89	4
156.112	178.142	21	649.458	1	0.0185348	1	89	4
160.456	198.655	0.0740494	4888.18	0.99742	7.92952	1	89	4
NaN	NaN	NaN	NaN	NaN	NaN	1	89	4
NaN	NaN	NaN	NaN	NaN	NaN	1	89	4
164.904	174.618	17.7448	3803.53	0.933563	0.179796	1	89	4
166.953	188.993	12.9093	3302.52	0.843339	0.275704	1	89	4
167.674	181.999	17.7785	4090.08	0.958833	0.139461	1	89	4
168.75	196.455	3.59097	3911.9	0.959838	0.141883	1	89	4
168.155	225.001	30.6087	9708.79	0.996088	0.0423022	1	89	4
172.311	226.032	1.15747	3517.7	0.998021	1.59187	1	89	4
176.895	215.897	36.6715	12641.5	0.937411	0.160949	1	89	4
182.186	231.96	2.94839	5060.27	0.964903	0.251527	1	89	4
184.669	165.739	15.3564	3453.71	0.866699	0.27168	1	89	4
188.566	177.443	11.5501	2946.59	0.98126	0.097227	1	89	4
190.85	256.866	15.022	6415.95	0.937369	0.143868	1	89	4
196.277	165.983	14.1125	5783.13	0.996054	0.046917	1	89	4
NaN	NaN	NaN	NaN	NaN	NaN	1	89	4
209.856	170.73	12.504	3497.66	0.979735	0.1024	1	89	4
NaN	NaN	NaN	NaN	NaN	NaN	1	89	4
NaN	NaN	NaN	NaN	NaN	NaN	1	89	4
220.042	239.181	16.4648	2832.86	0.629663	247.351	1	89	4
225.112	243.02	11.274	2980.96	0.945205	0.174679	1	89	4
241.655	237.653	32.3312	4609.28	0.988787	0.0727006	1	89	4
258.447	233.255	13.4704	10196.7	1	0.00182272	1	89	4
NaN	NaN	NaN	NaN	NaN	NaN	2	89	4
0	0	0	0	0	0	2	89	4
159.747	216.771	10.5135	3707.16	1	0.000839008	2	89	4
NaN	NaN	NaN	NaN	NaN	NaN	1	90	4
NaN	NaN	NaN	NaN	NaN	NaN	1	90	4
138.266	208.12	34.537	8903.65	0.98895	0.0709479	1	90	4
137.884	229.252	30.5904	5072.54	0.867567	0.219024	1	90	4
142.312	200.519	34.0447	6542.61	0.98378	0.0864427	1	90	4
153.123	188.923	27.7416	7984.6	0.833366	0.263565	1	90	4
NaN	NaN	NaN	NaN	NaN	NaN	1	90	4
161.645	175.289	10.4093	5052.96	0.843983	0.308783	1	90	4
NaN	NaN	NaN	NaN	NaN	NaN	1	90	4
164.515	167.062	10.0259	1122.71	0.414757	0.906989	1	90	4
NaN	NaN	NaN	NaN	NaN	NaN	1	90	4
NaN	NaN	NaN	NaN	NaN	NaN	1	90	4
176.708	169.962	32.7072	5236.18	0.953339	0.148559	1	90	4
180.873	166.2	35.1266	4455.9	0.999511	0.0149473	1	90	4
190.632	265.146	37.5585	3182.76	0.353447	8835.69	1	90	4
NaN	NaN	NaN	NaN	NaN	NaN	1	90	4
202.934	208.915	40	5198.6	0.999746	NaN	1	90	4
NaN	NaN	NaN	NaN	NaN	NaN	1	90	4
216.864	258.553	1.8634	3715.4	0.885813	1.5517	1	90	4
NaN	NaN	NaN	NaN	NaN	NaN	1	90	4
225.342	186.632	28.6594	5640.05	0.904333	0.205602	1	90	4
231.138	226.422	35.3997	6371.88	1	0.00544382	1	90	4
230.73	164.653	13	441.524	1	0.0183699	1	90	4
NaN	NaN	NaN	NaN	NaN	NaN	1	90	4
243.187	222.796	25.4433	6105.24	0.835042	293.024	1	90	4
251.19	212.647	15.3276	12509.5	0.443832	NaN	1	90	4
NaN	NaN	NaN	NaN	NaN	NaN	2	90	4
0	0	0	0	0	0	2	90	4
192.856	244.607	21.7858	3239.35	0.906691	0.201257	2	90	4
NaN	NaN	NaN	NaN	NaN	NaN	1	91	4
NaN	NaN	NaN	NaN	NaN	NaN	1	91	4
129.78	212.882	21	581.868	1	0.0188519	1	91	4
132.876	205.246	23.9549	2934.65	0.798148	0.295687	1	91	4
NaN	NaN	NaN	NaN	NaN	NaN	1	91	4
134.939	207.164	20	2523.26	1	0.0171837	1	91	4
NaN	NaN	NaN	NaN	NaN	NaN	1	91	4
NaN	NaN	NaN	NaN	NaN	NaN	1	91	4
154.042	145.401	25.8266	5139.24	0.794499	0.311385	1	91	4
159.018	265.556	20.486	4314.81	1	0.000856789	1	91	4
170.305	136.607	23.5611	4030.76	0.977284	0.104116	1	91	4
171.425	142.447	8.26567	3537.36	0.988765	0.0775876	1	91	4
188.652	176.778	8	497.72	1	0.018291	1	91	4
NaN	NaN	NaN	NaN	NaN	NaN	1	91	4
206.259	274.865	24.4389	6919.23	0.903975	299.63	1	91	4
NaN	NaN	NaN	NaN	NaN	NaN	1	91	4
234.491	240.284	39	689.479	1	0.0190526	1	91	4
237.491	146.179	4.4528	1539.9	0.36197	3792.55	1	91	4
239.363	270.18	12	481.248	1	0.0182356	1	91	4
NaN	NaN	NaN	NaN	NaN	NaN	1	91	4
NaN	NaN	NaN	NaN	NaN	NaN	1	91	4
NaN	NaN	NaN	NaN	NaN	NaN	2	91	4
NaN	NaN	NaN	NaN	NaN	NaN	2	91	4
197.289	151.353	8.00713	583.65	0.979419	0.097548	2	91	4
NaN	NaN	NaN	NaN	NaN	NaN	1	92	4
NaN	NaN	NaN	NaN	NaN	NaN	1	92	4
146.494	182.875	19.3748	2292.92	0.884232	0.777271	1	92	4
149.823	204.246	27.9237	6112.73	0.981813	0.0913576	1	92	4
152.983	174.826	19.7181	5430.99	0.8292	0.747292	1	92	4
155.547	249.268	5.51094	857.253	0.55663	0.532223	1	92	4
166.726	256.311	6.60196	5869.82	0.846377	0.302763	1	92	4
196.697	250.562	31.4157	4775.3	1	0.00455974	1	92	4
NaN	NaN	NaN	NaN	NaN	NaN	1	92	4
216.171	187.91	21.2507	4770.23	0.999742	0.0118335	1	92	4
219.897	172.985	5.97408	1574.68	0.812705	0.317662	1	92	4
228.596	212.849	11.1474	5416.42	0.965652	0.12217	1	92	4
NaN	NaN	NaN	NaN	NaN	NaN	2	92	4
0	0	0	0	0	0	2	92	4
203.355	182.964	29.348	2752.66	0.655968	0.502799	2	92	4
NaN	NaN	NaN	NaN	NaN	NaN	1	93	4
NaN	NaN	NaN	NaN	NaN	NaN	1	93	4
155.149	178.07	30.4499	724.519	0.503593	0.655483	1	93	4
182.592	221.863	16.9739	843.062	0.90048	0.214683	1	93	4
206.083	218.887	21	487.266	1	0.0182602	1	93	4
NaN	NaN	NaN	NaN	NaN	NaN	2	93	4
NaN	NaN	NaN	NaN	NaN	NaN	2	93	4
231.002	221.097	38.1194	1444.07	0.844312	0.544598	2	93	4
0	0	0	0	0	0	2	93	4
241.601	187.14	18.0089	1153.32	0.824462	0.310485	2	93	4
NaN	NaN	NaN	NaN	NaN	NaN	1	94	4
NaN	NaN	NaN	NaN	NaN	NaN	1	94	4
159.189	196.482	3.44842e-08	5167.36	0.978259	26.8998	1	94	4
160.761	212.377	3.90882	2516.96	0.995048	0.0670046	1	94	4
165.061	198.886	8.25934	3684.73	0.813863	0.323181	1	94	4
174.565	243.735	1.39923	2898.14	0.999432	0.504563	1	94	4
182.808	262.8	35.0024	1714.95	0.917167	0.192089	1	94	4
187.681	149.699	6.4557	11190	0.59881	700.35	1	94	4
NaN	NaN	NaN	NaN	NaN	NaN	1	94	4
193.091	262.876	9.49634	4759.71	1	0.000223803	1	94	4
212.035	261.628	24.8994	5933.2	0.857018	0.236977	1	94	4
222.316	257.203	9.6841	79.4863	0.316897	0.806416	1	94	4
225.787	173.117	1.5215	2509.29	1	0.0132391	1	94	4
NaN	NaN	NaN	NaN	NaN	NaN	2	94	4
0	0	0	0	0	0	2	94	4
185.903	243.444	4.3923	1325.92	0.967919	0.143759	2	94	4
NaN	NaN	NaN	NaN	NaN	NaN	1	95	4
NaN	NaN	NaN	NaN	NaN	NaN	1	95	4
159.316	145.842	37.3988	5292.84	0.888281	0.347606	1	95	4
168.187	146.151	36.0586	1702.39	0.891714	0.224929	1	95	4
189.52	147.57	4.33602	10342.1	0.233301	NaN	1	95	4
196.711	142.897	33.8958	1235.82	0.884378	0.233152	1	95	4
227.347	196.214	30.5348	3648.05	1	0.00202608	1	95	4
249.439	196.021	4.09782	7801.31	0.835509	0.263512	1	95	4
NaN	NaN	NaN	NaN	NaN	NaN	2	95	4
NaN	NaN	NaN	NaN	NaN	NaN	2	95	4
220.14	233.586	6.45898	2404.67	0.466722	5167.86	2	95	4
231.293	196.59	13.231	3921.03	0.914401	0.196261	2	95	4
NaN	NaN	NaN	NaN	NaN	NaN	1	96	4
NaN	NaN	NaN	NaN	NaN	NaN	1	96	4
138.236	201.092	2.28916	2578.13	0.84524	1.00512	1	96	4
137.786	210.787	3.48163	6597.18	0.44948	1248.6	1	96	4
142.708	216.747	31.5716	1931.85	0.794459	0.357336	1	96	4
157.889	233.936	7	1162.41	1	0.0173234	1	96	4
172.688	202.179	8.18588	8385.81	0.878666	0.230131	1	96	4
174.241	248.372	12.9018	1126.58	0.51063	0.575679	1	96	4
175.878	236.463	8.54246	4555.59	0.991222	0.065648	1	96	4
NaN	NaN	NaN	NaN	NaN	NaN	1	96	4
185.417	250.308	5.23929	8588.06	0.850307	0.269983	1	96	4
196.112	225.664	8.13302	5513.65	0.996983	0.0425526	1	96	4
195.558	252.913	19.8416	206.771	0.689112	0.701302	1	96	4
198.958	231.5	2.67802	2491.42	0.994576	0.103692	1	96	4
204.213	206.368	9.07602	4919.18	0.989676	0.0726342	1	96	4
205.173	232.705	0.736343	12510.5	1	NaN	1	96	4
202.809	252.408	1.49609	2005.77	1	0.00260288	1	96	4
206.869	237.817	1.63466	2068.54	0.999955	0.0388809	1	96	4
211.183	224.03	4.88437	3535.81	0.251651	NaN	1	96	4
211.046	249.249	1.49878	3604.21	1	0.000790529	1	96	4
217.427	194.38	6.10567	11163.9	0.853533	0.261249	1	96	4
220.219	245.202	9.49077	3114.16	0.329365	531.852	1	96	4
222.149	219.878	2.88136	9328.67	0.920139	0.447408	1	96	4
242.955	214.616	14.4929	2699.05	1	0.000425347	1	96	4
NaN	NaN	NaN	NaN	NaN	NaN	1	97	4
NaN	NaN	NaN	NaN	NaN	NaN	1	97	4
154.6	207.651	6.56635	4834.31	0.78541	0.362113	1	97	4
169.244	193.066	22.5729	6582.5	0.887369	0.245182	1	97	4
177.447	154.464	18.5957	2346.03	0.885572	0.210731	1	97	4
178.961	213.086	12	1039.67	1	0.0173073	1	97	4
180.482	156.662	30.4968	3150.91	1	0.000188896	1	97	4
191.672	160.149	19.4695	2879.08	1	0.00178213	1	97	4
207.358	190.342	21	886.696	1	0.0175912	1	97	4
209.478	184.251	19.4607	7124.29	0.892504	176.291	1	97	4
232.633	254.979	8.95891	645.452	0.482766	NaN	1	97	4
248.774	173.07	28	1142.99	1	0.0173698	1	97	4
NaN	NaN	NaN	NaN	NaN	NaN	2	97	4
NaN	NaN	NaN	NaN	NaN	NaN	2	97	4
0	0	0	0	0	0	2	97	4
212.999	187.153	30.0546	2684.08	0.932202	0.166531	2	97	4
NaN	NaN	NaN	NaN	NaN	NaN	1	98	4
NaN	NaN	NaN	NaN	NaN	NaN	1	98	4
185.017	239.392	17.0312	1875.54	0.896387	0.229547	1	98	4
193.455	234.938	13.3288	1441.19	0.883976	0.220736	1	98	4
211.013	241.787	14.4584	2405.24	0.951231	0.151956	1	98	4
213.095	178.742	29.6091	2544.18	0.953809	0.151557	1	98	4
NaN	NaN	NaN	NaN	NaN	NaN	2	98	4
NaN	NaN	NaN	NaN	NaN	NaN	2	98	4
0	0	0	0	0	0	2	98	4
239.078	228.359	20.7445	3398.75	0.826533	0.308315	2	98	4
NaN	NaN	NaN	NaN	NaN	NaN	1	99	4
NaN	NaN	NaN	NaN	NaN	NaN	1	99	4
103.212	220.317	38.5068	2229.45	1	0.00429994	1	99	4
113.858	158.548	31.2588	2301.73	0.799788	0.339877	1	99	4
NaN	NaN	NaN	NaN	NaN	NaN	1	99	4
129.034	249.982	25.8284	1363.33	0.926566	0.175432	1	99	4
141.165	143.723	23.1407	731.372	0.437694	0.67109	1	99	4
NaN	NaN	NaN	NaN	NaN	NaN	1	99	4
209.018	212.744	10.6679	6188.89	0.95587	0.145023	1	99	4
NaN	NaN	NaN	NaN	NaN	NaN	1	100	4
NaN	NaN	NaN	NaN	NaN	NaN	1	100	4
110.372	219.548	16.861	1387.82	0.901048	0.211938	1	100	4
NaN	NaN	NaN	NaN	NaN	NaN	1	100	4
NaN	NaN	NaN	NaN	NaN	NaN	1	100	4
NaN	NaN	NaN	NaN	NaN	NaN	1	100	4
140.25	232.792	17.0285	9721.17	0.974379	0.107473	1	100	4
144.798	176.289	21	519.68	1	0.0182557	1	100	4
157.421	173.407	14.7185	6487.28	0.948074	0.159315	1	100	4
156.5	243.638	14.4098	3422.73	0.97103	0.119568	1	100	4
171.205	273.209	16	882.213	1	0.0176591	1	100	4
174.353	257.119	11.7017	2955.22	0.994502	0.0885171	1	100	4
NaN	NaN	NaN	NaN	NaN	NaN	1	100	4
NaN	NaN	NaN	NaN	NaN	NaN	1	100	4
NaN	NaN	NaN	NaN	NaN	NaN	1	100	4
192.298	255.188	19	767.273	1	0.0177624	1	100	4
NaN	NaN	NaN	NaN	NaN	NaN	1	100	4
198.838	256.394	11	887.089	1	0.0175196	1	100	4
205.144	157.196	26.9897	1409.01	0.814409	7.93036e+07	1	100	4
227.274	164.253	6.75176	682.793	0.808267	0.461115	1	100	4
NaN	NaN	NaN	NaN	NaN	NaN	1	100	4
NaN	NaN	NaN	NaN	NaN	NaN	1	100	4
0	0	0	0	0	0	1	100	4
273.122	178.673	34.5565	13633.4	0.988665	0.0722907	1	100	4
NaN	NaN	NaN	NaN	NaN	NaN	2	100	4
0	0	0	0	0	0	2	100	4
240.12	245.075	29	359.595	1	0.0188107	2	100	4
NaN	NaN	NaN	NaN	NaN	NaN	1	101	4
NaN	NaN	NaN	NaN	NaN	NaN	1	101	4
NaN	NaN	NaN	NaN	NaN	NaN	1	101	4
150.237	121.66	22.2682	6674.68	0.808485	0.330894	1	101	4
154.542	130.782	22.5005	3312.36	0.575787	18.0692	1	101	4
161.061	178.973	9	769.646	1	0.0177887	1	101	4
166.898	136.552	16.5122	4018.32	0.981285	0.0958965	1	101	4
166.028	209.033	11.4109	2350.58	0.975475	0.114003	1	101	4
184.985	130.959	11.2487	8020.43	0.947795	0.151013	1	101	4
186.75	141.267	7.74809	3171.36	0.99102	0.0646322	1	101	4
NaN	NaN	NaN	NaN	NaN	NaN	1	101	4
196.319	133.324	9.79684	4838.41	0.896999	0.226566	1	101	4
NaN	NaN	NaN	NaN	NaN	NaN	1	101	4
197.783	242.632	12.0148	7037.43	0.889997	0.351998	1	101	4
NaN	NaN	NaN	NaN	NaN	NaN	1	101	4
NaN	NaN	NaN	NaN	NaN	NaN	1	101	4
NaN	NaN	NaN	NaN	NaN	NaN	1	101	4
211.579	132.795	16.4894	3573.55	0.996673	0.041622	1	101	4
221.3	205.018	5.7916	1737.8	0.918367	0.185173	1	101	4
228.503	175.229	28.0406	3771.6	0.952063	0.150588	1	101	4
NaN	NaN	NaN	NaN	NaN	NaN	2	101	4
NaN	NaN	NaN	NaN	NaN	NaN	2	101	4
162.816	185.249	15.5322	3181.01	0.975638	0.30415	2	101	4
171.448	171.021	20.4623	2002.44	1	0.00215756	2	101	4
175.379	173.001	22.013	316.801	0.694537	9.56901e+07	2	101	4
181.635	176.139	14	479.342	1	0.0185618	2	101	4
NaN	NaN	NaN	NaN	NaN	NaN	1	102	4
NaN	NaN	NaN	NaN	NaN	NaN	1	102	4
125.648	187.563	30.848	4084.86	0.951969	0.151029	1	102	4
137.087	222.014	29.4608	5414.73	0.86567	128.378	1	102	4
142.841	206.703	30.6437	5796.5	0.961258	0.138074	1	102	4
145.041	261.591	31.1574	1729.34	0.988507	0.069871	1	102	4
148.836	188.038	33.522	5240.83	0.996087	0.0410883	1	102	4
164.28	246.519	18.2487	4144.43	0.978081	0.113756	1	102	4
166.205	220.61	5.171	7805.58	0.882681	0.221598	1	102	4
165.768	258.061	22.6135	2890.25	0.837172	0.282111	1	102	4
175.828	252.862	6.16786	8133.06	0.845434	0.262002	1	102	4
181.953	174.895	25.6098	4037.99	0.88763	0.244872	1	102	4
184.156	136.413	18.8891	7470.4	0.971928	0.111295	1	102	4
NaN	NaN	NaN	NaN	NaN	NaN	1	102	4
188.237	258.844	9.12875	2496.86	0.993179	0.0653798	1	102	4
192.955	188.867	31.1195	5291.54	0.976261	0.109946	1	102	4
194.101	247.517	17.2785	3246.44	0.851591	0.296871	1	102	4
196.735	114.807	20.5165	5623.06	0.634935	4571.81	1	102	4
208.614	236.497	30.6802	4414.95	0.954207	0.149302	1	102	4
210.446	279.44	30.6156	5594.24	0.845243	0.301673	1	102	4
212.098	131.512	25.7704	4134.91	0.972935	0.113099	1	102	4
220.501	227.427	6.47355	12117.1	0.789596	145.375	1	102	4
220.608	250.803	19.8934	9481.61	0.882488	0.22176	1	102	4
222.336	186.746	32.4996	4070.75	0.991124	0.0659389	1	102	4
224.284	165.769	25.7853	5533.38	0.877522	0.253091	1	102	4
224.982	170.946	3.15253	3914.36	0.965882	0.224439	1	102	4
229.544	247.087	20	491.505	1	0.0184187	1	102	4
232.123	254.624	13.5058	5037.47	0.942754	0.177664	1	102	4
234.423	185.952	0.233299	3331.54	0.999387	2.95372	1	102	4
236.305	244.083	8.40513	3870.42	0.988387	0.075229	1	102	4
238.098	219.126	15.3501	3793.52	0.960574	0.153482	1	102	4
250.377	201.396	23.2097	3134.18	0.994041	0.0561756	1	102	4
255.186	230.376	28.187	9132.72	0.940495	0.170084	1	102	4
258.495	172.962	26.4592	4440.56	0.965697	0.132944	1	102	4
270.897	211.994	24.2718	3297.85	0.980644	0.107644	1	102	4
NaN	NaN	NaN	NaN	NaN	NaN	2	102	4
NaN	NaN	NaN	NaN	NaN	NaN	2	102	4
168.147	128.512	18.2587	1101.68	0.979465	0.109452	2	102	4
225.111	166.503	24.5824	1736.41	0.84912	0.294213	2	102	4
NaN	NaN	NaN	NaN	NaN	NaN	1	103	4
NaN	NaN	NaN	NaN	NaN	NaN	1	103	4
88.3949	193.063	30.0145	5750.08	0.578812	1.01722	1	103	4
94.8922	164.822	22.4951	4233.61	1	0.000299541	1	103	4
100.013	152.22	5.00159	754.976	0.447111	NaN	1	103	4
99.0549	212.831	17.5057	5654.57	0.375914	2294.57	1	103	4
103.096	146.63	15.9046	5589.77	0.762151	0.739579	1	103	4
106.871	184.699	9.96099	6698.68	0.693308	0.375464	1	103	4
133.775	237.537	7.52557	1981.59	1	0.00147602	1	103	4
NaN	NaN	NaN	NaN	NaN	NaN	2	103	4
0	0	0	0	0	0	2	103	4
96.8875	207.32	29.5659	1098.37	0.902243	0.230269	2	103	4
NaN	NaN	NaN	NaN	NaN	NaN	1	104	4
NaN	NaN	NaN	NaN	NaN	NaN	1	104	4
117.867	216.878	18.9822	817.525	0.430332	1.84116e+08	1	104	4
[truncated: 5,196 more rows]

## Sheet: SourceDataEDFig6C
Control NanoLuc	Control Firefly	EIE14 Part1 NanoLuc	EIE14 Part1 Firefly	EIE 14 Part2 NanoLuc	EIE 14 Part2 Firefly	EIE14 NanoLuc	EIE14 Firefly
1.23	1.03	2.34	2.57	2.31	2.62	3.91	4.21
0.9	0.98	2.28	2.51	2.1	2.87	4.0303	4.45
0.86	1.12	2.17	2.68	2.53	2.98	4.19	4.57
